# Supplementary material for: Gene body methylation regulates gene expression and mediates phenotypic diversity in natural Arabidopsis populations
Source: Nat Plants. 2025 Sep 12;11(10):2084–99. doi: 10.1038/s41477-025-02108-4 (PMC12537493; doi:10.1038/s41477-025-02108-4)
Supplement: Supplementary file 3 — Supplementary Tables 1–23. [file 41477_2025_2108_MOESM3_ESM.xlsx]

## Sheet: TableS1
Supplementary table 1. Conservation of epigenetic states of genes across 948 Arabidopsis accessions and amount of variance explained by SNPs, teM or gbM for successfully modelled genes. UM, gene overlaps with unmethylated segments; gbM, gene overlaps with gene body methylated segments; teM, gene overlaps with TE-like methylated segments; gbM+teM, gene overlaps with gbM and teM segments; Missing, …
Gene ID	UM conservation (%)	gbM conservation (%)	teM conservation (%)	gbM+teM conservation (%)	Missing (%)	Variance explained by SNPs	Variance explained by teM	Variance explained by gbM
AT1G01010	30.8017	59.5992	0.527426	0	9.07173	-	-	-
AT1G01020	9.2827	61.2869	0.105485	0	29.3249	-	-	-
AT1G01030	88.6076	0.632911	0.316456	0	10.443	0.374612	0.049085	0.0410866
AT1G01040	0	99.5781	0	0.316456	0.105485	-	-	-
AT1G01046	0	85.5485	0	0	14.4515	-	-	-
AT1G01050	1.16034	95.0422	0	0	3.79747	-	-	-
AT1G01060	0.105485	98.9451	0	0	0.949367	-	-	-
AT1G01070	74.1561	8.86076	2.32068	0	14.6624	-	-	-
AT1G01080	57.384	14.7679	20.5696	0	7.27848	-	-	-
AT1G01090	31.8565	60.5485	0	0	7.59494	-	-	-
AT1G01100	73.5232	8.75527	0.316456	0	17.4051	-	-	-
AT1G01110	44.0928	40.5063	1.58228	0.105485	13.7131	-	-	-
AT1G01120	20.7806	1.89873	1.47679	0	75.8439	-	-	-
AT1G01130	91.9831	0.105485	0.105485	0	7.80591	-	-	-
AT1G01140	18.2489	63.1857	0	0	18.5654	0.112762	0.443438	0.0656155
AT1G01150	2.21519	91.2447	0.316456	0.316456	5.90717	-	-	-
AT1G01160	25.9494	15.7173	0.105485	0	58.2278	-	-	-
AT1G01170	4.95781	2.32068	0.105485	0	92.616	-	-	-
AT1G01180	27.4262	0	70.5696	0	2.00422	-	-	-
AT1G01183	0	0.421941	1.58228	0	97.9958	-	-	-
AT1G01190	90.5063	0.949367	0	0	8.5443	-	-	-
AT1G01200	90.8228	0.421941	0.105485	0	8.64979	0.227657	0.343912	0.0739569
AT1G01210	4.64135	34.9156	2.21519	0	58.2278	-	-	-
AT1G01220	0.105485	99.5781	0	0.105485	0.21097	-	-	-
AT1G01225	73.3122	3.05907	0.421941	0	23.2068	-	-	-
AT1G01230	17.9325	73.1013	0.105485	0	8.86076	-	-	-
AT1G01240	57.7004	28.27	0.21097	0	13.8186	-	-	-
AT1G01250	83.8608	0.21097	0.21097	0	15.7173	0.148425	0.436833	0.0817815
AT1G01260	1.47679	96.308	0	0	2.21519	-	-	-
AT1G01270	91.0338	0	0	0	8.96624	-	-	-
AT1G01280	65.0844	25.3165	0.21097	0	9.38819	-	-	-
AT1G01290	71.9409	19.7257	0.632911	0	7.70042	-	-	-
AT1G01300	15.0844	0.316456	0.421941	0	84.1772	-	-	-
AT1G01305	6.75105	2.32068	0	0	90.9283	-	-	-
AT1G01310	87.8692	0.527426	0	0	11.6034	0.0481129	0.554985	0.0428331
AT1G01320	0	99.6835	0	0	0.316456	0.250219	0.0614866	0.0727117
AT1G01335	0	0	0	0	100	-	-	-
AT1G01340	3.5865	91.3502	0	0.21097	4.85232	0.303471	0.175864	0.171082
AT1G01350	0.105485	99.3671	0.105485	0	0.421941	0.316516	0.0592129	0.225565
AT1G01355	58.7553	7.06751	1.05485	0	33.1224	-	-	-
AT1G01360	46.519	1.16034	0.21097	0	52.1097	0.265024	0.0972527	0.108484
AT1G01370	84.0717	9.91561	0	0	6.01266	-	-	-
AT1G01380	8.86076	0.316456	1.26582	0	89.557	-	-	-
AT1G01390	54.1139	32.384	2.00422	0	11.4979	-	-	-
AT1G01400	66.4557	16.8776	0	0	16.6667	-	-	-
AT1G01410	50.4219	37.4473	2.63713	0.105485	9.38819	-	-	-
AT1G01420	83.3333	5.06329	3.37553	0	8.22785	-	-	-
AT1G01430	96.4135	0.21097	0.316456	0	3.05907	0.333025	0.0411636	0.293665
AT1G01440	0	99.6835	0	0	0.316456	0.202689	0.0918597	0.114261
AT1G01448	0.949367	96.9409	0.632911	0.21097	1.26582	-	-	-
AT1G01450	0.738397	93.2489	0.21097	0	5.80169	-	-	-
AT1G01453	92.827	0.843882	0.21097	0	6.11814	0.0940909	0.842397	0.0188336
AT1G01460	56.3291	27.1097	0.105485	0	16.4557	-	-	-
AT1G01470	85.3376	0.632911	0.105485	0	13.9241	0.111779	0.476568	0.114466
AT1G01480	84.3882	8.33333	0.105485	0	7.173	0.208533	0.55622	0.0292121
AT1G01490	91.7722	2.21519	0.949367	0	5.06329	0.242296	0.126382	0.228116
AT1G01500	89.135	1.26582	0.21097	0	9.38819	0.0415768	0.363328	0.0873207
AT1G01510	0	98.6287	0	0	1.37131	-	-	-
AT1G01520	46.308	40.5063	0.316456	0	12.8692	-	-	-
AT1G01530	0.105485	5.16878	91.0338	0	3.69198	-	-	-
AT1G01540	0.527426	92.1941	0.738397	1.79325	4.74684	0.127973	0.0979373	0.124875
AT1G01550	11.0759	82.0675	0	0	6.85654	-	-	-
AT1G01560	46.4135	44.1983	0.21097	0	9.17722	0.31042	0.409217	0.0401779
AT1G01570	20.1477	0.21097	0.105485	0	79.5359	0.225267	0.480142	0.0840679
AT1G01580	18.6709	33.5443	0.738397	0	47.0464	0.0538761	0.767632	0.19335
AT1G01590	24.5781	54.6414	2.00422	0.105485	18.6709	0.0846123	0.894054	0.0324096
AT1G01600	14.6624	0.738397	0	0	84.5992	-	-	-
AT1G01610	39.8734	25.4219	0.316456	0	34.3882	-	-	-
AT1G01620	88.7131	0	0	0	11.2869	0.532286	0.0478911	0.229385
AT1G01630	80.3797	0.949367	0	0	18.6709	0.183121	0.224831	0.138477
AT1G01640	40.7173	43.3544	0.316456	0	15.6118	0.355783	0.174107	0.135275
AT1G01650	0	99.4726	0.21097	0.316456	0	0.126346	0.112844	0.0791338
AT1G01660	0.105485	98.6287	0	0.316456	0.949367	-	-	-
AT1G01670	1.26582	97.3629	0	0	1.37131	0.552025	0.280396	0.120429
AT1G01680	26.2658	1.16034	0.105485	0	72.4684	-	-	-
AT1G01690	2.21519	94.1983	0.105485	0	3.48101	0.429231	0.209697	0.164959
AT1G01695	0.316456	41.9831	0.105485	0	57.5949	-	-	-
AT1G01700	45.2532	45.5696	0.949367	0	8.22785	0.258729	0.408744	0.0742577
AT1G01710	0.105485	99.1561	0	0	0.738397	-	-	-
AT1G01715	36.0759	21.2025	0	0	42.7215	-	-	-
AT1G01720	63.8186	0.105485	0	0	36.0759	0.28224	0.523339	0.144845
AT1G01725	11.1814	0	0.105485	0	88.7131	0.103497	0.471427	0.211562
AT1G01730	27.5316	56.0127	0	0	16.4557	-	-	-
AT1G01740	8.33333	89.0295	0	0	2.63713	-	-	-
AT1G01750	0.21097	96.4135	0	0	3.37553	0.233754	0.527394	0.0490764
AT1G01760	0.105485	99.4726	0	0	0.421941	0.405504	0.0839857	0.264327
AT1G01770	0.632911	98.5232	0	0	0.843882	-	-	-
AT1G01780	49.2616	11.9198	0.105485	0	38.7131	-	-	-
AT1G01790	0	99.3671	0	0.421941	0.21097	0.144219	0.0850786	0.0635432
AT1G01800	60.1266	3.48101	1.16034	0	35.2321	0.189437	0.342608	0.127689
AT1G01810	68.4599	0.21097	0	0	31.3291	-	-	-
AT1G01820	5.37975	91.5612	0	0	3.05907	0.0806513	0.331988	0.108073
AT1G01830	17.5105	29.2194	0	0	53.27	-	-	-
AT1G01840	16.8776	0.738397	0.316456	0	82.0675	-	-	-
AT1G01860	31.962	56.3291	0.21097	0	11.4979	0.143715	0.00600134	0.0603995
AT1G01870	70.2532	0	0	0	29.7468	-	-	-
AT1G01880	8.33333	88.7131	0	0	2.95359	0.289546	0.236328	0.171034
AT1G01890	78.481	0	0	0	21.519	-	-	-
AT1G01900	11.9198	11.6034	0.316456	0	76.1603	-	-	-
AT1G01910	0	99.6835	0	0	0.316456	-	-	-
AT1G01920	0	99.3671	0	0.105485	0.527426	-	-	-
AT1G01930	0	99.4726	0	0	0.527426	0.330151	0.0550892	0.115867
AT1G01940	19.8312	69.4093	0	0	10.7595	0.117141	0.1609	0.22483
AT1G01950	0	99.789	0	0	0.21097	-	-	-
AT1G01960	0	99.789	0	0	0.21097	0.135268	0.157959	0.424685
AT1G01970	0.105485	99.2616	0	0	0.632911	-	-	-
AT1G01980	39.135	7.80591	0.316456	0	52.7426	0.199763	0.016901	0.000254849
AT1G01990	73.5232	0.21097	0	0	26.2658	0.283589	0.223044	0.289839
AT1G02000	89.4515	2.1097	0.421941	0	8.01688	0.199285	0.351157	0.26701
AT1G02010	0.421941	98.6287	0	0	0.949367	0.413559	0.459948	0.0878548
AT1G02020	77.1097	13.5021	0.316456	0	9.07173	0.309569	0.245603	0.0818604
AT1G02030	89.9789	2.21519	1.05485	0	6.75105	-	-	-
AT1G02040	82.0675	0.21097	0.21097	0	17.5105	-	-	-
AT1G02050	12.6582	84.0717	0.105485	0	3.16456	-	-	-
AT1G02060	25.1055	68.4599	0.21097	0	6.22363	0.170626	0.137124	0.0569762
AT1G02065	89.4515	0	0.527426	0	10.0211	0.135519	0.660708	0.0130566
AT1G02067	11.8143	0	0.21097	0	87.9747	-	-	-
AT1G02070	61.6034	2.63713	1.37131	0	34.3882	-	-	-
AT1G02080	0	99.789	0	0	0.21097	-	-	-
AT1G02090	39.7679	52.4262	0	0	7.80591	0.19763	0.329423	0.41085
AT1G02100	0.421941	98.8397	0	0	0.738397	0.17424	0.0876528	0.254595
AT1G02110	0.949367	90.9283	0	0	8.12236	-	-	-
AT1G02120	0	99.3671	0	0	0.632911	0.141657	0.0701368	0.246711
AT1G02130	16.1392	76.7932	0	0	7.06751	-	-	-
AT1G02140	70.8861	1.26582	0.105485	0	27.7426	0.264216	0.0544262	0.0395537
AT1G02145	0	99.789	0	0	0.21097	0.0836608	0.401966	0.0841025
AT1G02150	76.5823	11.7089	0.21097	0	11.4979	0.0994014	0.0575747	0.361122
AT1G02160	9.2827	0.21097	0.105485	0	90.4008	0.265851	0.093829	0.577391
AT1G02170	50.7384	34.0717	0	0	15.1899	-	-	-
AT1G02180	11.9198	52.6371	0	0	35.443	0.340598	8.02842e-07	0.235193
AT1G02190	70.3586	17.4051	0.632911	0	11.6034	0.0845418	0.799036	0.0137244
AT1G02205	37.4473	22.5738	7.70042	0	32.2785	-	-	-
AT1G02210	91.0338	0.738397	1.26582	0	6.96203	-	-	-
AT1G02220	59.3882	11.6034	6.75105	0	22.2574	-	-	-
AT1G02230	76.2658	1.05485	3.27004	0	19.4093	-	-	-
AT1G02250	61.6034	21.308	0.21097	0	16.8776	-	-	-
AT1G02260	5.27426	91.8776	0	0	2.8481	0.491889	0.253163	0.241083
AT1G02270	1.68776	95.1477	0.527426	0.421941	2.21519	-	-	-
AT1G02280	0.105485	98.9451	0.421941	0	0.527426	-	-	-
AT1G02290	3.27004	92.827	0	0	3.90295	-	-	-
AT1G02300	60.865	14.2405	0.316456	0	24.5781	-	-	-
AT1G02305	0.316456	96.9409	0	0	2.74262	-	-	-
AT1G02310	75.8439	16.2447	0.632911	0	7.27848	0.14336	0.59254	0.0150204
AT1G02320	0	0.105485	0	0	99.8945	-	-	-
AT1G02330	12.3418	83.5443	0	0	4.11392	-	-	-
AT1G02335	81.2236	3.48101	0.527426	0	14.7679	0.272759	0.015137	0.0514556
AT1G02340	78.5865	7.173	0.316456	0	13.9241	-	-	-
AT1G02350	1.47679	0	0.105485	0	98.4177	-	-	-
AT1G02360	83.6498	6.01266	0.105485	0	10.2321	-	-	-
AT1G02370	40.2954	52.6371	0.105485	0.105485	6.85654	-	-	-
AT1G02380	74.8945	13.6076	0.105485	0	11.3924	-	-	-
AT1G02390	97.1519	1.05485	0	0	1.79325	0.347862	0.323255	0.0834252
AT1G02400	93.8819	0.527426	0.105485	0	5.48523	0.208408	0.920191	0.0119818
AT1G02405	42.7215	0.316456	0.105485	0	56.8565	0.0932954	0.432242	0.0804538
AT1G02410	14.7679	70.6751	0	0	14.557	0.269671	0.123081	0.197442
AT1G02420	0	99.789	0	0	0.21097	0.317208	0.560295	0.290688
AT1G02430	0.105485	99.2616	0	0	0.632911	-	-	-
AT1G02440	58.8608	13.9241	0.105485	0	27.1097	-	-	-
AT1G02450	1.37131	0.21097	0.632911	0	97.7848	-	-	-
AT1G02460	85.9705	7.38397	0.105485	0	6.54008	0.0680376	0.467104	0.0971714
AT1G02470	0	1.37131	98.3122	0	0.316456	-	-	-
AT1G02475	17.2996	8.33333	1.47679	0	72.8903	-	-	-
AT1G02480	86.0759	0.421941	0.738397	0	12.7637	-	-	-
AT1G02490	0	0	0	0	100	-	-	-
AT1G02500	0.421941	91.3502	0	0	8.22785	-	-	-
AT1G02510	83.2278	6.96203	0.21097	0	9.59916	-	-	-
AT1G02520	0	99.6835	0	0	0.316456	-	-	-
AT1G02530	0.316456	98.6287	0	0	1.05485	-	-	-
AT1G02540	6.75105	6.54008	0.21097	0	86.4979	-	-	-
AT1G02550	82.4895	3.27004	1.58228	0	12.6582	-	-	-
AT1G02560	0.316456	86.2869	11.0759	0	2.32068	-	-	-
AT1G02570	23.7342	22.5738	1.37131	0	52.3207	-	-	-
AT1G02575	0.527426	4.95781	0.527426	0	93.9873	-	-	-
AT1G02580	46.308	26.2658	13.7131	0.632911	13.0802	-	-	-
AT1G02590	48.7342	0.738397	0.632911	0	49.8945	-	-	-
AT1G02600	43.5654	0	0.632911	0	55.8017	-	-	-
AT1G02610	63.9241	4.85232	9.17722	0	22.0464	-	-	-
AT1G02620	74.3671	7.173	0	0	18.4599	0.112885	0.9069	0.00986425
AT1G02630	27.6371	55.9072	0.316456	0	16.1392	0.345953	0.511143	0.0175283
AT1G02640	12.7637	1.16034	0.21097	0	85.865	-	-	-
AT1G02650	30.9072	0.738397	0.21097	0	68.1435	0.27045	0.0180079	0.119502
AT1G02660	0.21097	98.5232	0	0	1.26582	-	-	-
AT1G02670	0	99.1561	0	0	0.843882	-	-	-
AT1G02680	70.1477	20.9916	0	0	8.86076	-	-	-
AT1G02690	1.26582	96.9409	0	0	1.79325	-	-	-
AT1G02700	31.7511	1.37131	57.9114	0	8.96624	-	-	-
AT1G02705	9.2827	1.26582	0.105485	0	89.346	-	-	-
AT1G02710	20.4641	1.26582	0.105485	0	78.1646	0.0516995	0.489317	0.0825687
AT1G02720	95.5696	1.68776	0.105485	0	2.63713	0.245499	8.50321e-05	0.117799
AT1G02730	26.2658	34.3882	0.21097	0	39.135	0.47806	0.0139528	0.0249556
AT1G02740	7.48945	87.1308	0.843882	0.21097	4.32489	-	-	-
AT1G02750	14.2405	78.692	0	0	7.06751	-	-	-
AT1G02760	64.0295	1.16034	0	0	34.8101	-	-	-
AT1G02770	64.557	12.6582	0.105485	0	22.6793	-	-	-
AT1G02780	84.8101	1.79325	0.21097	0	13.1857	0.319366	0.331893	0.41506
AT1G02790	49.4726	16.7722	19.9367	0	13.8186	-	-	-
AT1G02800	84.9156	1.79325	0.316456	0	12.9747	-	-	-
AT1G02810	11.4979	1.68776	0.21097	0	86.6034	-	-	-
AT1G02813	43.038	0	0	0	56.962	0.0261571	0.834195	0.0111668
AT1G02816	92.2996	0.738397	0.105485	0	6.85654	0.289107	0.176099	0.10895
AT1G02820	86.1814	0.105485	0.105485	0	13.6076	0.216736	0.801589	0.0685056
AT1G02830	10.9705	2.95359	0.105485	0	85.9705	-	-	-
AT1G02840	0	99.3671	0	0	0.632911	-	-	-
AT1G02850	49.789	32.5949	0.738397	0	16.8776	-	-	-
AT1G02860	52.5316	29.5359	0.632911	0	17.2996	-	-	-
AT1G02870	3.5865	91.8776	0.21097	0	4.32489	-	-	-
AT1G02880	38.3966	47.7848	1.79325	0	12.0253	0.20009	0.253343	0.0715465
AT1G02890	0	97.1519	0	0	2.8481	0.243058	0.43892	0.117444
AT1G02900	20.3586	1.26582	0.105485	0	78.27	0.259011	0.457417	0.0358105
AT1G02910	0	99.6835	0	0	0.316456	-	-	-
AT1G02920	2.21519	7.48945	0.105485	0	90.1899	-	-	-
AT1G02930	2.1097	1.58228	0	0	96.308	0.0921016	0.652434	0.0226982
AT1G02940	34.9156	33.5443	0.843882	0	30.6962	-	-	-
AT1G02950	22.2574	50.6329	0.316456	0	26.7932	-	-	-
AT1G02952	3.37553	50.5274	0.316456	0	45.7806	-	-	-
AT1G02960	0.738397	94.7257	0.105485	0	4.43038	0.113877	0.0784605	0.0740681
AT1G02965	37.6582	2.00422	0.421941	0	59.9156	-	-	-
AT1G02970	7.91139	83.8608	0.21097	0	8.01688	0.325823	0.038146	0.104425
AT1G02980	31.2236	60.865	0.105485	0	7.80591	0.233008	0.861822	0.110996
AT1G02990	0	99.8945	0	0	0.105485	0.0839722	0.093322	0.0522621
AT1G03000	0	100	0	0	0	0.144539	0.0705734	0.275722
AT1G03010	0.843882	44.7257	4.00844	40.1899	10.2321	-	-	-
AT1G03020	6.11814	0.843882	4.64135	0	88.3966	-	-	-
AT1G03030	5.80169	92.4051	0.105485	0	1.68776	-	-	-
AT1G03040	30.6962	63.3966	0	0	5.90717	-	-	-
AT1G03050	51.6878	38.8186	0.105485	0	9.38819	-	-	-
AT1G03055	43.038	29.3249	0.738397	0	26.8987	-	-	-
AT1G03060	0	99.4726	0	0.421941	0.105485	-	-	-
AT1G03070	64.7679	25	0.105485	0	10.1266	-	-	-
AT1G03080	0.105485	96.8354	0	0	3.05907	-	-	-
AT1G03090	0.105485	98.4177	0	0	1.47679	-	-	-
AT1G03100	0	99.789	0	0	0.21097	-	-	-
AT1G03103	7.27848	0.843882	4.00844	0	87.8692	-	-	-
AT1G03106	32.2785	14.0295	24.8945	0	28.7975	-	-	-
AT1G03110	0.21097	96.9409	0	0	2.8481	-	-	-
AT1G03120	77.0042	0.843882	0	0	22.1519	0.20416	0.522273	0.0246136
AT1G03130	35.654	0.632911	0	0	63.7131	0.387717	0.0721642	0.161879
AT1G03140	6.22363	79.1139	0.843882	0.105485	13.7131	0.179718	0.0426954	0.34557
AT1G03150	3.5865	13.2911	55.0633	0	28.0591	-	-	-
AT1G03160	0	99.8945	0	0	0.105485	-	-	-
AT1G03165	8.64979	27.9536	0	0	63.3966	-	-	-
AT1G03170	85.9705	1.05485	0.421941	0	12.5527	0.406647	0.474244	0.131855
AT1G03180	14.346	79.3249	0.316456	0	6.01266	0.263095	0.389395	0.0750337
AT1G03190	0	99.4726	0	0.316456	0.21097	-	-	-
AT1G03200	0.527426	4.74684	91.4557	0.105485	3.16456	-	-	-
AT1G03210	45.8861	35.9705	2.1097	0	16.0338	-	-	-
AT1G03220	31.1181	0	2.8481	0	66.0338	-	-	-
AT1G03230	2.8481	2.8481	87.4473	0	6.85654	-	-	-
AT1G03240	0.632911	1.37131	89.346	0	8.64979	-	-	-
AT1G03250	1.89873	96.097	0.21097	0	1.79325	-	-	-
AT1G03260	1.79325	95.7806	0	0	2.42616	-	-	-
AT1G03270	1.05485	97.2574	0	0	1.68776	-	-	-
AT1G03280	0	99.789	0	0	0.21097	-	-	-
AT1G03290	0	99.1561	0	0	0.843882	-	-	-
AT1G03300	5.90717	92.2996	0	0	1.79325	-	-	-
AT1G03310	1.16034	97.6793	0.105485	0	1.05485	-	-	-
AT1G03320	6.85654	40.8228	0	0	52.3207	-	-	-
AT1G03325	74.5781	2.21519	0	0	23.2068	-	-	-
AT1G03330	2.00422	34.9156	0	0	63.0802	-	-	-
AT1G03340	59.7046	15.6118	0.527426	0	24.1561	-	-	-
AT1G03350	40.4008	39.0295	14.8734	0	5.6962	-	-	-
AT1G03360	0.632911	97.1519	0	0	2.21519	-	-	-
AT1G03365	0	99.789	0.105485	0	0.105485	0.132517	0.0915976	0.127045
AT1G03370	0	99.5781	0	0	0.421941	-	-	-
AT1G03380	0	99.6835	0	0	0.316456	0.128185	0.378945	0.127861
AT1G03390	48.3122	36.8143	0	0	14.8734	-	-	-
AT1G03395	7.173	22.4684	0	0	70.3586	-	-	-
AT1G03400	55.2743	26.3713	0	0	18.3544	-	-	-
AT1G03410	32.173	13.1857	30.1688	1.79325	22.6793	-	-	-
AT1G03430	40.6118	29.6414	1.05485	0	28.692	-	-	-
AT1G03440	67.9325	5.16878	0.21097	0	26.6878	-	-	-
AT1G03445	4.11392	79.5359	0.316456	0.21097	15.8228	0.215535	0.481441	0.0633981
AT1G03457	0.527426	97.3629	0.105485	0	2.00422	-	-	-
AT1G03470	10.3376	39.2405	0	0	50.4219	-	-	-
AT1G03475	0	98.3122	0	0	1.68776	-	-	-
AT1G03490	68.1435	14.557	0.316456	0	16.9831	-	-	-
AT1G03495	22.4684	52.9536	0.105485	0	24.4726	-	-	-
AT1G03502	73.3122	0	0	0	26.6878	-	-	-
AT1G03506	54.0084	0	0	0	45.9916	0.394745	0.285012	0.151631
AT1G03510	0.21097	98.1013	0.949367	0	0.738397	0.18535	0.0193659	0.527666
AT1G03515	79.3249	0.105485	0	0	20.5696	-	-	-
AT1G03520	0.21097	99.3671	0	0	0.421941	-	-	-
AT1G03530	0	99.4726	0	0.105485	0.421941	-	-	-
AT1G03540	0.105485	98.9451	0	0	0.949367	-	-	-
AT1G03545	0.105485	99.0506	0	0	0.843882	-	-	-
AT1G03550	0	99.2616	0	0	0.738397	-	-	-
AT1G03560	0	99.3671	0.421941	0	0.21097	-	-	-
AT1G03570	0	0	0	0	100	-	-	-
AT1G03590	23.3122	66.4557	1.26582	0	8.96624	-	-	-
AT1G03600	88.7131	0	0.21097	0	11.0759	0.430491	0.0374886	0.0818776
AT1G03610	31.5401	58.8608	0.421941	0	9.17722	-	-	-
AT1G03620	47.5738	42.827	0	0	9.59916	-	-	-
AT1G03630	67.2996	21.9409	0.105485	0	10.654	0.365747	0.0364131	0.0862851
AT1G03640	74.5781	2.53165	0.843882	0	22.0464	-	-	-
AT1G03650	19.5148	60.443	0.105485	0	19.9367	-	-	-
AT1G03660	37.5527	25.5274	1.47679	0	35.443	-	-	-
AT1G03670	39.6624	41.4557	3.37553	0	15.5063	-	-	-
AT1G03680	82.2785	2.42616	0	0	15.2954	-	-	-
AT1G03687	1.47679	96.4135	0	0	2.1097	-	-	-
AT1G03700	56.7511	0.738397	0.21097	0	42.2996	0.276919	0.503576	0.0175143
AT1G03710	49.2616	2.32068	0.105485	0	48.3122	0.263693	0.632796	0.0188805
AT1G03720	35.5485	0.949367	0.105485	0	63.3966	0.611996	0.262613	0.000278197
AT1G03730	84.7046	0.105485	0	0	15.1899	0.227561	0.556091	0.095986
AT1G03740	2.42616	96.097	0	0	1.47679	-	-	-
AT1G03743	0	0	0	0	100	-	-	-
AT1G03746	0	0	0	0	100	-	-	-
AT1G03750	0	99.6835	0.105485	0	0.21097	-	-	-
AT1G03760	29.2194	61.3924	0.21097	0	9.17722	-	-	-
AT1G03770	0.105485	89.135	0	0	10.7595	-	-	-
AT1G03780	64.2405	24.4726	0.105485	0	11.1814	-	-	-
AT1G03790	84.3882	3.69198	0.421941	0	11.4979	-	-	-
AT1G03800	82.2785	0	2.63713	0	15.0844	-	-	-
AT1G03810	69.1983	2.63713	8.12236	0	20.0422	-	-	-
AT1G03820	1.05485	9.70464	0.316456	0	88.9241	-	-	-
AT1G03830	0	99.8945	0	0	0.105485	-	-	-
AT1G03840	83.3333	7.173	0.421941	0	9.07173	0.222242	0.528978	0.0856868
AT1G03850	90.4008	0.527426	0	0	9.07173	0.41778	0.378974	0.227652
AT1G03860	0	99.4726	0	0	0.527426	-	-	-
AT1G03870	84.3882	3.79747	0.843882	0	10.9705	-	-	-
AT1G03880	58.4388	10.865	0.105485	0	30.5907	-	-	-
AT1G03890	72.9958	14.6624	0.21097	0	12.1308	-	-	-
AT1G03900	22.3629	65.8228	0.527426	0	11.2869	-	-	-
AT1G03905	6.96203	86.8143	0.105485	0	6.11814	-	-	-
AT1G03910	0	99.789	0	0	0.21097	-	-	-
AT1G03920	63.2911	30.0633	0.316456	0	6.32911	-	-	-
AT1G03930	0	99.6835	0	0	0.316456	-	-	-
AT1G03935	77.9536	0	0	0	22.0464	-	-	-
AT1G03940	37.2363	44.6203	0.105485	0	18.038	0.328253	0.613526	0.0427835
AT1G03950	61.9198	24.789	0	0	13.2911	-	-	-
AT1G03960	0	99.4726	0	0	0.527426	-	-	-
AT1G03970	95.0422	0.527426	0	0	4.43038	0.146456	0.39426	0.155636
AT1G03980	25.6329	64.557	0.21097	0	9.59916	0.502688	0.0743524	0.0375452
AT1G03982	68.7764	0.949367	0.105485	0	30.1688	-	-	-
AT1G03987	0	0	0	0	100	-	-	-
AT1G03990	44.6203	44.8312	0.316456	0	10.2321	0.109896	0.52074	0.0340431
AT1G03993	0.527426	57.8059	0	0	41.6667	-	-	-
AT1G03997	95.5696	0	0	0	4.43038	-	-	-
AT1G04000	86.1814	0.105485	0.105485	0	13.6076	0.11453	0.177163	0.109421
AT1G04003	82.4895	0.105485	5.16878	0	12.2363	-	-	-
AT1G04007	70.5696	0.105485	0	0	29.3249	-	-	-
AT1G04010	0	99.3671	0	0	0.632911	0.16239	0.374329	0.104219
AT1G04013	81.7511	0	0.105485	0	18.1435	-	-	-
AT1G04017	71.519	2.74262	0	0	25.7384	-	-	-
AT1G04020	8.5443	86.4979	0	0	4.95781	-	-	-
AT1G04023	73.8397	0	0.105485	0	26.0549	-	-	-
AT1G04027	0.949367	97.8903	0.21097	0	0.949367	-	-	-
AT1G04030	1.16034	96.4135	0	0.105485	2.32068	-	-	-
AT1G04033	19.4093	0.105485	4.53586	0	75.9494	-	-	-
AT1G04037	35.7595	0	31.6456	0	32.5949	-	-	-
AT1G04040	64.135	10.2321	0	0	25.6329	0.197448	0.0219488	0.343821
AT1G04043	17.2996	0	0	0	82.7004	-	-	-
AT1G04047	66.0338	0	0.105485	0	33.8608	-	-	-
AT1G04050	0	99.5781	0	0	0.421941	0.23228	0.404199	0.449757
AT1G04053	0.21097	96.4135	0	0	3.37553	-	-	-
AT1G04057	2.32068	96.519	0	0	1.16034	-	-	-
AT1G04063	0.632911	0.105485	98.7342	0	0.527426	-	-	-
AT1G04067	29.5359	0.105485	0.316456	0	70.0422	-	-	-
AT1G04070	82.2785	0	0.105485	0	17.616	-	-	-
AT1G04073	57.0675	11.9198	0	0	31.0127	-	-	-
AT1G04077	83.2278	0.632911	0.316456	0	15.8228	-	-	-
AT1G04080	0	99.6835	0	0	0.316456	0.13525	0.274887	0.115624
AT1G04083	0.105485	99.2616	0	0	0.632911	-	-	-
AT1G04087	0	0.105485	0	0	99.8945	-	-	-
AT1G04090	7.06751	89.2405	0	0	3.69198	-	-	-
AT1G04093	4.53586	0.105485	2.74262	0	92.616	-	-	-
AT1G04097	70.4641	0.105485	0	0	29.4304	-	-	-
AT1G04100	37.0253	52.6371	0.105485	0	10.2321	0.155757	0.372498	0.171839
AT1G04103	85.0211	2.74262	0.632911	0	11.6034	-	-	-
AT1G04105	6.22363	19.0928	0	0	74.6835	-	-	-
AT1G04107	0	0	0	0	100	-	-	-
AT1G04110	8.64979	85.1266	0	0	6.22363	0.273364	0.107397	0.0858044
AT1G04117	0	99.789	0	0	0.21097	-	-	-
AT1G04120	0	99.6835	0	0.105485	0.21097	-	-	-
AT1G04123	74.3671	15.1899	0	0	10.443	-	-	-
AT1G04127	3.69198	0.316456	2.32068	0	93.6709	-	-	-
AT1G04130	16.4557	77.6371	0.316456	0	5.59072	0.161541	0.346616	0.122963
AT1G04133	20.6751	3.90295	0	0	75.4219	-	-	-
AT1G04137	73.1013	0.105485	0.316456	0	26.4768	-	-	-
AT1G04140	0	99.5781	0	0	0.421941	-	-	-
AT1G04143	10.443	4.85232	0	0	84.7046	-	-	-
AT1G04147	83.4388	2.74262	0.316456	0	13.5021	-	-	-
AT1G04150	8.01688	17.9325	0.21097	0	73.8397	0.185443	0.579676	0.0709292
AT1G04153	71.73	1.58228	0.105485	0	26.5823	-	-	-
AT1G04157	24.0506	64.7679	0	0	11.1814	-	-	-
AT1G04160	0	99.5781	0	0.316456	0.105485	-	-	-
AT1G04163	0	99.6835	0	0	0.316456	-	-	-
AT1G04167	87.9747	0	1.68776	0	10.3376	-	-	-
AT1G04170	0	99.2616	0	0	0.738397	-	-	-
AT1G04173	74.789	15.1899	0	0	10.0211	-	-	-
AT1G04177	50.4219	0	1.26582	0	48.3122	-	-	-
AT1G04180	88.1857	3.05907	0.105485	0	8.64979	-	-	-
AT1G04183	40.5063	8.22785	35.443	1.26582	14.557	-	-	-
AT1G04187	0	0	0	0	100	-	-	-
AT1G04190	2.95359	94.7257	0	0	2.32068	-	-	-
AT1G04193	0	0	0	0	100	-	-	-
AT1G04197	32.9114	0	0	0	67.0886	-	-	-
AT1G04200	0	99.5781	0	0	0.421941	-	-	-
AT1G04203	34.3882	10.654	0.21097	0	54.7468	-	-	-
AT1G04207	0	0	0	0	100	-	-	-
AT1G04210	0	99.5781	0	0.21097	0.21097	-	-	-
AT1G04213	0	0.105485	0	0	99.8945	-	-	-
AT1G04217	67.827	0	0	0	32.173	-	-	-
AT1G04220	52.1097	31.962	0.316456	0.105485	15.5063	-	-	-
AT1G04223	0	0	0	0	100	-	-	-
AT1G04227	0	0	0	0	100	-	-	-
AT1G04230	0.21097	99.2616	0	0	0.527426	0.160344	0.14937	0.343557
AT1G04233	0.738397	0.21097	0	0	99.0506	-	-	-
AT1G04237	97.2574	0.105485	0	0	2.63713	-	-	-
AT1G04240	26.5823	1.16034	0	0	72.2574	0.306118	0.0155069	0.250531
AT1G04243	74.2616	0	0.105485	0	25.6329	-	-	-
AT1G04247	68.4599	27.3207	0.21097	0.105485	3.90295	-	-	-
AT1G04250	81.5401	1.68776	0.316456	0	16.4557	0.473454	0.127863	0.13771
AT1G04253	14.135	0	0.105485	0	85.7595	-	-	-
AT1G04257	43.5654	5.06329	0	0	51.3713	-	-	-
AT1G04260	90.4008	0.21097	0.105485	0	9.2827	0.0818086	0.342412	0.0722191
AT1G04263	89.346	0	0	0	10.654	-	-	-
AT1G04267	72.7848	0	0	0	27.2152	-	-	-
AT1G04270	15.4008	4.21941	0	0	80.3797	-	-	-
AT1G04273	66.8776	0.21097	0	0	32.9114	-	-	-
AT1G04277	88.8186	2.63713	0	0	8.5443	-	-	-
AT1G04280	67.4051	23.7342	0.316456	0	8.5443	-	-	-
AT1G04283	58.1224	0	0	0	41.8776	-	-	-
AT1G04287	97.8903	0	0.21097	0	1.89873	-	-	-
AT1G04290	12.6582	0	0.105485	0	87.2363	-	-	-
AT1G04293	84.8101	6.11814	0.105485	0	8.96624	-	-	-
AT1G04295	14.6624	0	0	0	85.3376	-	-	-
AT1G04297	5.16878	84.2827	0	0	10.5485	-	-	-
AT1G04300	0	99.6835	0	0	0.316456	-	-	-
AT1G04303	1.05485	97.0464	0	0	1.89873	-	-	-
AT1G04307	4.11392	16.5612	6.11814	0	73.2068	-	-	-
AT1G04310	12.0253	62.4473	0.21097	0	25.3165	-	-	-
AT1G04313	0.21097	0	90.4008	0	9.38819	-	-	-
AT1G04317	0	0.527426	80.4852	2.8481	16.1392	-	-	-
AT1G04320	14.557	0	0.21097	0	85.2321	-	-	-
AT1G04323	88.3966	4.53586	1.79325	0	5.27426	-	-	-
AT1G04327	73.2068	0.105485	0.105485	0	26.5823	-	-	-
AT1G04330	34.8101	1.26582	4.95781	0	58.9662	-	-	-
AT1G04333	71.73	0.105485	0.21097	0	27.9536	-	-	-
AT1G04337	76.2658	0.738397	0.105485	0	22.8903	-	-	-
AT1G04340	1.79325	95.9916	0	0	2.21519	-	-	-
AT1G04343	0.316456	98.7342	0.421941	0	0.527426	-	-	-
AT1G04347	88.9241	0.632911	0.105485	0	10.3376	-	-	-
AT1G04350	78.7975	12.2363	0.105485	0	8.86076	0.265174	0.0530817	0.258619
AT1G04353	1.37131	83.7553	0	0	14.8734	-	-	-
AT1G04357	7.91139	0.949367	18.4599	0	72.6793	-	-	-
AT1G04360	83.7553	7.70042	0.316456	0	8.22785	0.40075	0.319066	0.0271379
AT1G04363	8.43882	0.949367	17.827	0	72.7848	-	-	-
AT1G04367	21.9409	0.738397	8.43882	0	68.8819	-	-	-
AT1G04370	23.9451	31.3291	0.843882	0	43.8819	-	-	-
AT1G04373	91.2447	0	0.105485	0	8.64979	-	-	-
AT1G04377	59.4937	0.738397	2.32068	0	37.4473	-	-	-
AT1G04380	53.5865	30.5907	0	0	15.8228	-	-	-
AT1G04383	0	0.105485	2.42616	0	97.4684	-	-	-
AT1G04387	53.692	1.26582	5.37975	0	39.6624	-	-	-
AT1G04390	0	99.789	0	0	0.21097	-	-	-
AT1G04393	0	43.8819	0	0	56.1181	-	-	-
AT1G04397	0	0	0	0	100	-	-	-
AT1G04400	0	95.8861	3.37553	0.421941	0.316456	-	-	-
AT1G04403	95.2532	0.105485	0.105485	0	4.53586	-	-	-
AT1G04407	6.4346	0	0	0	93.5654	-	-	-
AT1G04410	0.316456	95.8861	0.527426	0	3.27004	-	-	-
AT1G04413	1.47679	93.2489	0	0	5.27426	-	-	-
AT1G04417	72.9958	0.21097	0	0	26.7932	-	-	-
AT1G04420	0.316456	98.3122	0.316456	0.421941	0.632911	-	-	-
AT1G04423	0.527426	73.6287	18.2489	0	7.59494	-	-	-
AT1G04425	1.05485	0.316456	87.4473	2.42616	8.75527	-	-	-
AT1G04427	6.85654	0.105485	1.05485	0	91.9831	-	-	-
AT1G04430	0.316456	99.0506	0	0.21097	0.421941	-	-	-
AT1G04433	37.7637	4.85232	0	0	57.384	-	-	-
AT1G04437	34.0717	46.2025	0	0	19.7257	-	-	-
AT1G04440	0	99.5781	0	0	0.421941	0.219075	0.21908	0.168929
AT1G04443	79.1139	0	0.105485	0	20.7806	-	-	-
AT1G04445	65.0844	0.738397	0.21097	0	33.9662	0.241159	0.367216	0.0639422
AT1G04447	21.4135	0.527426	16.3502	0	61.7089	-	-	-
AT1G04450	48.7342	32.5949	0.21097	0	18.4599	-	-	-
AT1G04453	74.6835	0.105485	0	0	25.211	-	-	-
AT1G04455	88.1857	2.21519	0.421941	0	9.17722	-	-	-
AT1G04463	76.4768	0.843882	0.105485	0	22.5738	-	-	-
AT1G04467	0.527426	6.85654	14.0295	0	78.5865	-	-	-
AT1G04470	1.58228	80.5907	0.105485	0.105485	17.616	-	-	-
AT1G04473	10.443	46.2025	0	0	43.3544	-	-	-
AT1G04477	81.4346	0.105485	0	0	18.4599	-	-	-
AT1G04480	84.5992	2.63713	0	0	12.7637	0.257996	0.0499204	0.308814
AT1G04483	0	92.5105	0	0	7.48945	-	-	-
AT1G04487	4.64135	1.79325	1.58228	0	91.9831	-	-	-
AT1G04490	56.7511	22.8903	0.527426	0	19.8312	-	-	-
AT1G04493	86.8143	3.48101	0	0	9.70464	-	-	-
AT1G04497	32.5949	50.4219	0	0	16.9831	-	-	-
AT1G04500	61.3924	34.0717	0.316456	0	4.21941	-	-	-
AT1G04503	14.9789	1.16034	0	0	83.8608	-	-	-
AT1G04507	23.5232	52.6371	0	0	23.8397	-	-	-
AT1G04510	0	99.5781	0	0	0.421941	0.161409	0.187555	0.114071
AT1G04513	85.5485	0	0.21097	0	14.2405	-	-	-
AT1G04517	0	0.843882	0.21097	0	98.9451	-	-	-
AT1G04520	84.7046	0.21097	0	0	15.0844	0.442765	0.0782216	0.203048
AT1G04523	81.5401	0	0.105485	0	18.3544	-	-	-
AT1G04527	0	0.21097	0.316456	0	99.4726	-	-	-
AT1G04530	53.5865	35.1266	0	0	11.2869	-	-	-
AT1G04533	23.7342	3.69198	0	0	72.5738	-	-	-
AT1G04537	11.3924	0.21097	0.105485	0	88.2911	-	-	-
AT1G04540	23.4177	1.05485	0.105485	0	75.4219	0.253417	0.439495	0.247857
AT1G04543	13.8186	20.9916	16.8776	0.21097	48.1013	-	-	-
AT1G04547	11.6034	14.6624	12.2363	0	61.4979	-	-	-
AT1G04550	26.6878	23.8397	0	0	49.4726	-	-	-
AT1G04555	64.557	10.865	0	0	24.5781	-	-	-
AT1G04557	79.7468	11.2869	0	0	8.96624	-	-	-
AT1G04560	14.2405	14.4515	0.105485	0	71.2025	-	-	-
AT1G04563	82.7004	7.70042	0	0	9.59916	-	-	-
AT1G04567	34.1772	0	0	0	65.8228	-	-	-
AT1G04570	34.7046	52.7426	0.21097	0	12.3418	-	-	-
AT1G04573	88.6076	0	0	0	11.3924	-	-	-
AT1G04577	2.1097	94.8312	0	0	3.05907	-	-	-
AT1G04580	1.47679	91.0338	0	0.105485	7.38397	-	-	-
AT1G04583	9.07173	3.16456	0	0	87.7637	-	-	-
AT1G04587	0.316456	97.0464	0	0	2.63713	-	-	-
AT1G04590	0	99.1561	0	0	0.843882	-	-	-
AT1G04593	32.5949	0.949367	0	0	66.4557	-	-	-
AT1G04597	83.5443	0.21097	0.527426	0	15.7173	-	-	-
AT1G04600	0	99.3671	0	0	0.632911	1.14738	0.0378082	0.0870615
AT1G04603	15.2954	0.105485	4.32489	0	80.2743	-	-	-
AT1G04607	21.6245	0	0	0	78.3755	-	-	-
AT1G04610	87.7637	4.00844	0.21097	0	8.01688	0.116374	0.540339	0.0491469
AT1G04613	14.0295	1.37131	0	0	84.5992	-	-	-
AT1G04620	0.105485	99.1561	0	0	0.738397	-	-	-
AT1G04623	0	0	0	0	100	-	-	-
AT1G04625	0.105485	15.0844	75.6329	1.37131	7.80591	-	-	-
AT1G04630	61.7089	17.7215	4.64135	0	15.9283	-	-	-
AT1G04635	5.37975	0	0.21097	0	94.4093	-	-	-
AT1G04640	20.8861	25.211	2.21519	0	51.6878	-	-	-
AT1G04643	1.37131	56.5401	0	0	42.0886	-	-	-
AT1G04645	21.097	1.16034	4.43038	0	73.3122	-	-	-
AT1G04647	90.0844	0.105485	0.316456	0	9.49367	-	-	-
AT1G04650	0	99.2616	0	0	0.738397	-	-	-
AT1G04653	0	0	0	0	100	-	-	-
AT1G04657	57.9114	0	0	0	42.0886	-	-	-
AT1G04660	76.4768	3.5865	0.421941	0	19.5148	0.254776	0.436655	0.102185
AT1G04667	84.4937	1.58228	0.21097	0	13.7131	-	-	-
AT1G04670	8.96624	0.527426	0.21097	0	90.2954	-	-	-
AT1G04673	59.2827	1.58228	0	0	39.135	-	-	-
AT1G04677	22.3629	0.527426	0.105485	0	77.0042	-	-	-
AT1G04680	12.4473	32.0675	0.738397	0	54.7468	-	-	-
AT1G04683	91.4557	0	0	0	8.5443	-	-	-
AT1G04687	91.0338	0	2.53165	0	6.4346	-	-	-
AT1G04690	17.2996	78.5865	0	0	4.11392	0.103466	0.324738	0.0685025
AT1G04693	91.9831	0	2.53165	0	5.48523	-	-	-
AT1G04697	6.54008	0	0.105485	0	93.3544	-	-	-
AT1G04700	0	99.5781	0	0	0.421941	0.336521	0.0951785	0.59021
AT1G04703	0	0	0	0	100	-	-	-
AT1G04707	0.421941	75.9494	0.105485	0	23.5232	-	-	-
AT1G04710	0.316456	97.8903	0	0	1.79325	0.275229	0.108593	0.320118
AT1G04713	91.8776	0.421941	0	0	7.70042	-	-	-
AT1G04717	31.1181	0	0.316456	0	68.5654	-	-	-
AT1G04720	78.692	0.316456	0	0	20.9916	-	-	-
AT1G04723	90.7173	0.527426	0	0	8.75527	-	-	-
AT1G04730	0	99.6835	0	0	0.316456	0.351263	0.0706454	0.168734
AT1G04733	75.3165	0.105485	0.527426	0	24.0506	-	-	-
AT1G04737	68.6709	1.79325	0	0	29.5359	-	-	-
AT1G04743	11.6034	74.6835	0.105485	0	13.6076	-	-	-
AT1G04747	61.1814	0.105485	0	0	38.7131	-	-	-
AT1G04750	23.9451	70.6751	0.421941	0	4.95781	0.370265	0.234804	0.410595
AT1G04753	53.3755	0.105485	0.21097	0	46.308	-	-	-
AT1G04760	79.1139	12.5527	0.21097	0	8.12236	0.301106	0.30297	0.0666855
AT1G04763	91.7722	0	0	0	8.22785	-	-	-
AT1G04767	70.8861	8.01688	0.21097	0	20.8861	-	-	-
AT1G04770	75.1055	12.9747	0	0	11.9198	-	-	-
AT1G04773	61.3924	0	0	0	38.6076	-	-	-
AT1G04778	67.2996	0.316456	0.316456	0	32.0675	0.316601	0.37638	0.151289
AT1G04780	2.21519	96.308	0	0	1.47679	-	-	-
AT1G04783	3.90295	3.69198	28.7975	0	63.6076	-	-	-
AT1G04787	9.2827	1.47679	0.105485	0	89.135	-	-	-
AT1G04790	0	99.789	0	0	0.21097	-	-	-
AT1G04793	75.9494	0	0	0	24.0506	-	-	-
AT1G04797	80.9072	4.43038	0	0	14.6624	-	-	-
AT1G04800	54.5359	23.2068	0.316456	0	21.9409	-	-	-
AT1G04803	15.1899	0	0.105485	0	84.7046	-	-	-
AT1G04807	0	0	0.105485	0	99.8945	-	-	-
AT1G04810	0	99.8945	0	0	0.105485	-	-	-
AT1G04813	0	0	0	0	100	-	-	-
AT1G04817	75.9494	0.105485	1.05485	0	22.8903	-	-	-
AT1G04820	45.6751	45.3586	0	0	8.96624	-	-	-
AT1G04823	18.4599	0	0.105485	0	81.4346	-	-	-
AT1G04827	14.8734	23.3122	0.105485	0	61.7089	-	-	-
AT1G04830	0	99.3671	0	0	0.632911	0.13228	0.335516	0.116495
AT1G04833	14.9789	79.7468	0.527426	0	4.74684	-	-	-
AT1G04837	83.9662	4.64135	0	0	11.3924	-	-	-
AT1G04840	56.962	36.4979	0	0	6.54008	-	-	-
AT1G04847	78.903	5.37975	0	0	15.7173	-	-	-
AT1G04850	0	99.5781	0	0	0.421941	0.304858	0.0956015	0.212273
AT1G04853	65.2954	0	0.738397	0	33.9662	-	-	-
AT1G04857	0	3.37553	39.557	0	57.0675	-	-	-
AT1G04860	0	99.789	0	0	0.21097	0.120358	0.327317	0.138388
AT1G04863	22.1519	0	0.316456	0	77.5316	-	-	-
AT1G04867	62.2363	0	0	0	37.7637	-	-	-
AT1G04870	2.32068	95.0422	0	0	2.63713	-	-	-
AT1G04873	77.3207	0	0	0	22.6793	-	-	-
AT1G04877	93.5654	0	0	0	6.4346	-	-	-
AT1G04880	11.2869	81.0127	0.738397	1.05485	5.90717	-	-	-
AT1G04883	0	0.632911	0	0	99.3671	-	-	-
AT1G04887	48.3122	34.8101	0.316456	0	16.5612	-	-	-
AT1G04890	40.5063	52.4262	0.421941	0	6.64557	-	-	-
AT1G04893	41.5612	25.7384	0.105485	0	32.5949	-	-	-
AT1G04895	92.7215	0.421941	0	0	6.85654	-	-	-
AT1G04897	57.2785	0.421941	0.421941	0	41.8776	-	-	-
AT1G04900	0.105485	99.0506	0	0	0.843882	0.245863	0.273572	0.327108
AT1G04903	49.789	1.05485	0.632911	0	48.5232	-	-	-
AT1G04907	66.4557	0.843882	0.421941	0	32.2785	-	-	-
AT1G04910	0	99.4726	0	0.105485	0.421941	0.103849	0.338222	0.106322
AT1G04913	92.1941	1.58228	0	0	6.22363	-	-	-
AT1G04917	0.421941	82.5949	7.173	3.69198	6.11814	-	-	-
AT1G04920	0.738397	90.7173	0	0.105485	8.43882	0.263323	0.460315	0.0637156
AT1G04923	6.32911	49.4726	2.53165	0	41.6667	-	-	-
AT1G04927	87.5527	0	0	0	12.4473	-	-	-
AT1G04930	0.421941	96.6245	0	0	2.95359	-	-	-
AT1G04933	5.6962	93.3544	0.105485	0	0.843882	-	-	-
AT1G04937	82.173	0.105485	0	0	17.7215	-	-	-
AT1G04940	5.80169	85.865	0	0	8.33333	0.264753	0.224876	0.082486
AT1G04943	81.7511	0	0.105485	0	18.1435	-	-	-
AT1G04945	0	99.4726	0.105485	0	0.421941	0.11843	0.337769	0.0640728
AT1G04947	85.865	0.105485	0	0	14.0295	-	-	-
AT1G04950	0	99.789	0	0	0.21097	0.0652868	0.100012	0.204137
AT1G04953	0.421941	93.6709	0	0	5.90717	-	-	-
AT1G04957	34.9156	0.316456	0.105485	0	64.6624	-	-	-
AT1G04960	0	98.7342	0	0	1.26582	0.230092	0.0660393	0.311867
AT1G04963	35.0211	0	0	0	64.9789	-	-	-
AT1G04967	18.5654	0	0.316456	0	81.1181	-	-	-
AT1G04970	9.38819	87.9747	0.105485	0	2.53165	-	-	-
AT1G04973	32.2785	2.42616	0	0	65.2954	-	-	-
AT1G04977	0.738397	97.3629	0	0	1.89873	-	-	-
AT1G04980	72.0464	14.7679	0.105485	0	13.0802	0.296002	0.317753	0.130804
AT1G04983	0	0.105485	0	0	99.8945	-	-	-
AT1G04985	4.11392	94.8312	0	0	1.05485	-	-	-
AT1G04987	79.7468	0	0.105485	0	20.1477	-	-	-
AT1G04990	58.9662	34.7046	0	0	6.32911	-	-	-
AT1G04993	0	0	0.738397	0	99.2616	-	-	-
AT1G04997	21.2025	0	0.21097	0	78.5865	-	-	-
AT1G05000	60.3376	31.0127	0.632911	0	8.01688	-	-	-
AT1G05003	94.3038	0	0	0	5.6962	-	-	-
AT1G05005	0.527426	17.9325	6.75105	0	74.789	-	-	-
AT1G05007	90.0844	0	0.21097	0	9.70464	-	-	-
AT1G05010	89.6624	0.632911	3.37553	0	6.32911	-	-	-
AT1G05013	0	0.738397	0.316456	0	98.9451	-	-	-
AT1G05017	81.7511	0.843882	0	0	17.4051	-	-	-
AT1G05020	6.85654	52.1097	0.316456	0	40.7173	-	-	-
AT1G05023	68.038	0.105485	0	0	31.8565	-	-	-
AT1G05027	38.1857	0	0	0	61.8143	-	-	-
AT1G05030	0.105485	15.1899	1.37131	75.8439	7.48945	-	-	-
AT1G05033	13.8186	31.5401	0	0	54.6414	-	-	-
AT1G05035	0	0	99.789	0.105485	0.105485	-	-	-
AT1G05037	82.5949	0	8.43882	0	8.96624	-	-	-
AT1G05040	5.80169	20.2532	0.421941	0	73.5232	-	-	-
AT1G05043	79.9578	14.4515	0	0	5.59072	-	-	-
AT1G05047	1.16034	91.9831	0.105485	0	6.75105	-	-	-
AT1G05053	88.0802	0	1.37131	0	10.5485	-	-	-
AT1G05055	0	98.8397	0	0	1.16034	-	-	-
AT1G05057	84.8101	0.21097	1.68776	0	13.2911	-	-	-
AT1G05060	33.0169	57.5949	0.105485	0	9.2827	-	-	-
AT1G05063	85.9705	0.316456	1.68776	0	12.0253	-	-	-
AT1G05065	6.01266	0	0	0	93.9873	0.22963	0.162019	0.0520923
AT1G05067	16.0338	0	0.105485	0	83.8608	-	-	-
AT1G05070	26.4768	65.8228	0.421941	0.21097	7.06751	-	-	-
AT1G05073	35.5485	0	0.105485	0	64.346	-	-	-
AT1G05077	0	1.05485	0	0	98.9451	-	-	-
AT1G05080	37.1308	41.0338	0.421941	0.105485	21.308	-	-	-
AT1G05083	91.4557	0.21097	0	0	8.33333	-	-	-
AT1G05085	18.3544	1.47679	0.316456	0	79.8523	-	-	-
AT1G05087	4.74684	56.2236	0.105485	0	38.9241	-	-	-
AT1G05090	0	98.1013	0	0	1.89873	-	-	-
AT1G05093	23.1013	0	0	0	76.8987	-	-	-
AT1G05097	79.7468	0	0.421941	0	19.8312	-	-	-
AT1G05100	91.9831	0.949367	0.421941	0	6.64557	-	-	-
AT1G05103	7.38397	0	0.21097	0	92.4051	-	-	-
AT1G05107	8.22785	0	0.105485	0	91.6667	-	-	-
AT1G05113	82.8059	0	0.316456	0	16.8776	-	-	-
AT1G05117	82.7004	0.632911	9.2827	0	7.38397	-	-	-
AT1G05120	0	99.4726	0.105485	0.21097	0.21097	0.11526	0.138529	0.140692
AT1G05123	0	71.308	1.68776	0	27.0042	-	-	-
AT1G05127	63.8186	0.105485	0	0	36.0759	-	-	-
AT1G05133	9.17722	0	0.105485	0	90.7173	-	-	-
AT1G05136	90.5063	0	0.105485	0	9.38819	-	-	-
AT1G05137	0	0	0	0	100	-	-	-
AT1G05140	52.4262	39.557	0	0	8.01688	-	-	-
AT1G05143	65.9283	4.21941	0	0	29.8523	-	-	-
AT1G05147	37.7637	25.8439	0	0	36.3924	-	-	-
AT1G05150	0	99.2616	0	0.105485	0.632911	0.246245	0.0786157	0.27052
AT1G05153	29.4304	2.8481	0.105485	0	67.616	-	-	-
AT1G05157	2.32068	14.6624	0	0	83.0169	-	-	-
AT1G05160	0	99.4726	0	0	0.527426	0.164077	0.215938	0.103773
AT1G05163	7.38397	22.9958	6.54008	0	63.0802	-	-	-
AT1G05167	0.843882	5.16878	75.3165	0.421941	18.2489	-	-	-
AT1G05170	22.2574	68.3544	0.105485	0	9.2827	0.348107	0.415595	0.214598
AT1G05173	3.69198	3.16456	74.5781	0	18.5654	-	-	-
AT1G05177	45.1477	0.21097	2.1097	0	52.5316	-	-	-
AT1G05180	0	99.5781	0	0	0.421941	-	-	-
AT1G05183	84.2827	8.22785	0	0	7.48945	-	-	-
AT1G05187	43.2489	22.8903	0	0	33.8608	-	-	-
AT1G05190	22.2574	12.0253	0	0	65.7173	-	-	-
AT1G05193	94.6203	0.105485	0	0	5.27426	-	-	-
AT1G05197	0	0	0	0	100	-	-	-
AT1G05200	0	99.2616	0.105485	0.316456	0.316456	-	-	-
AT1G05203	87.4473	1.37131	0	0	11.1814	-	-	-
AT1G05205	0.843882	54.0084	0.21097	0	44.9367	0.279156	0.208368	0.446844
AT1G05207	89.6624	0	0	0	10.3376	-	-	-
AT1G05210	6.64557	1.89873	0	0	91.4557	0.487545	0.0160021	0.263494
AT1G05213	78.0591	6.96203	0	0	14.9789	-	-	-
AT1G05217	85.5485	0.527426	0	0	13.9241	-	-	-
AT1G05220	8.22785	1.16034	0	0	90.6118	0.225235	0.331974	0.139118
AT1G05223	76.5823	0.21097	0	0	23.2068	-	-	-
AT1G05227	9.38819	0	0	0	90.6118	-	-	-
AT1G05230	1.26582	87.7637	0	0	10.9705	0.224606	0.117108	0.128202
AT1G05233	89.135	0	0	0	10.865	-	-	-
AT1G05237	70.9916	0	0	0	29.0084	-	-	-
AT1G05240	5.90717	5.27426	68.9873	1.16034	18.6709	-	-	-
AT1G05243	90.9283	0.949367	0	0	8.12236	-	-	-
AT1G05247	0	0	0	0	100	-	-	-
AT1G05250	62.8692	16.6667	2.42616	0	18.038	-	-	-
AT1G05253	14.9789	0	0	0	85.0211	-	-	-
AT1G05257	92.4051	0	0	0	7.59494	-	-	-
AT1G05260	74.6835	4.95781	0.21097	0	20.1477	0.11121	0.678143	0.0373095
AT1G05263	0	0	13.1857	0	86.8143	-	-	-
AT1G05267	15.1899	1.47679	0.105485	0	83.2278	-	-	-
AT1G05270	0	99.0506	0	0	0.949367	0.228664	0.23745	0.214159
AT1G05273	85.7595	0.316456	1.58228	0	12.3418	-	-	-
AT1G05277	18.6709	17.0886	0	0	64.2405	-	-	-
AT1G05280	77.0042	13.6076	0.738397	0	8.64979	-	-	-
AT1G05283	75.9494	0	0	0	24.0506	-	-	-
AT1G05287	1.89873	0.527426	0	0	97.5738	-	-	-
AT1G05290	40.4008	40.8228	0.738397	0	18.038	-	-	-
AT1G05291	10.5485	1.79325	1.58228	0	86.0759	-	-	-
AT1G05293	20.4641	70.7806	0	0	8.75527	-	-	-
AT1G05297	42.827	0	0	0	57.173	-	-	-
AT1G05300	92.5105	1.05485	1.47679	0	4.95781	-	-	-
AT1G05303	85.3376	0	0.105485	0	14.557	-	-	-
AT1G05307	43.3544	0.316456	1.37131	0	54.9578	-	-	-
AT1G05310	83.8608	6.01266	0.421941	0	9.70464	0.328533	0.261457	0.176435
AT1G05313	0	0.105485	99.8945	0	0	-	-	-
AT1G05317	81.8565	0	2.32068	0	15.8228	-	-	-
AT1G05320	20.4641	75.9494	0.632911	0	2.95359	0.203644	0.143203	0.0890684
AT1G05323	43.6709	0	0.105485	0	56.2236	-	-	-
AT1G05327	7.59494	0	0	0	92.4051	-	-	-
AT1G05330	5.59072	0.105485	0.105485	0	94.1983	-	-	-
AT1G05333	0.105485	99.3671	0	0	0.527426	-	-	-
AT1G05337	79.1139	0	0.527426	0	20.3586	-	-	-
AT1G05340	13.2911	1.16034	0.105485	0	85.443	-	-	-
AT1G05343	0.949367	96.2025	0	0	2.8481	-	-	-
AT1G05347	0.949367	45.9916	0	0	53.0591	-	-	-
AT1G05350	0.527426	97.3629	0	0	2.1097	-	-	-
AT1G05353	45.7806	1.79325	0	0	52.4262	-	-	-
AT1G05357	62.0253	0	0.105485	0	37.8692	-	-	-
AT1G05360	0	98.8397	0.21097	0	0.949367	0.178592	0.292833	0.117182
AT1G05363	0.632911	98.2068	0	0	1.16034	-	-	-
AT1G05367	0	47.1519	0	0	52.8481	-	-	-
AT1G05370	36.8143	0.105485	0.316456	0	62.7637	0.239953	0.536705	0.0790118
AT1G05373	66.2447	0	5.48523	0	28.27	-	-	-
AT1G05377	0	0	5.16878	0	94.8312	-	-	-
AT1G05380	0	99.5781	0	0	0.421941	-	-	-
AT1G05383	36.9198	0	0	0	63.0802	-	-	-
AT1G05385	2.95359	1.26582	0	0	95.7806	0.363924	0.341017	0.071135
AT1G05387	46.8354	2.1097	0.421941	0	50.6329	-	-	-
AT1G05390	81.1181	0	0	0	18.8819	-	-	-
AT1G05397	47.4684	5.90717	2.21519	0	44.4093	-	-	-
AT1G05400	51.6878	22.7848	0.105485	0	25.4219	-	-	-
AT1G05407	77.4262	0	0.105485	0	22.4684	-	-	-
AT1G05410	0	99.789	0	0	0.21097	0.278274	0.236714	0.257158
AT1G05413	66.0338	0	0.105485	0	33.8608	-	-	-
AT1G05417	0	0	0	0	100	-	-	-
AT1G05420	88.9241	0	0.632911	0	10.443	0.20416	0.522273	0.0246136
AT1G05423	0	0	0	0	100	-	-	-
AT1G05427	0	0	0	0	100	-	-	-
AT1G05430	43.8819	42.2996	0.527426	0	13.2911	0.24619	0.122754	0.169488
AT1G05433	0	0	0	0	100	-	-	-
AT1G05440	57.0675	26.6878	1.89873	0	14.346	-	-	-
AT1G05443	0	0	0	0	100	-	-	-
AT1G05447	64.346	0.105485	0	0	35.5485	-	-	-
AT1G05450	61.8143	5.06329	1.05485	0	32.0675	-	-	-
AT1G05453	80.6962	0	0.105485	0	19.1983	-	-	-
AT1G05460	0	99.8945	0	0	0.105485	0.0736744	0.306759	0.136373
AT1G05463	66.9831	0	0	0	33.0169	-	-	-
AT1G05467	94.6203	0.21097	0	0	5.16878	-	-	-
AT1G05470	14.557	80.4852	0.21097	0.105485	4.64135	0.339717	0.109789	0.161415
AT1G05473	31.3291	0	0	0	68.6709	-	-	-
AT1G05477	68.6709	0	0	0	31.3291	-	-	-
AT1G05483	32.173	0	0.105485	0	67.7215	-	-	-
AT1G05487	35.5485	0	0.105485	0	64.346	-	-	-
AT1G05490	10.443	83.3333	0.632911	0.105485	5.48523	0.259443	0.494082	0.0446423
AT1G05493	31.0127	0	0	0	68.9873	-	-	-
AT1G05497	16.6667	0	0	0	83.3333	-	-	-
AT1G05500	0	99.5781	0	0	0.421941	-	-	-
AT1G05503	18.1435	5.16878	30.2743	0	46.4135	-	-	-
AT1G05507	73.9451	0.21097	0	0	25.8439	-	-	-
AT1G05510	65.1899	18.3544	0	0	16.4557	-	-	-
AT1G05517	23.2068	0	0.105485	0	76.6878	-	-	-
AT1G05520	0	99.789	0	0	0.21097	0.135252	0.395287	0.295449
AT1G05523	89.346	0	0.105485	0	10.5485	-	-	-
AT1G05527	8.5443	0	0.105485	0	91.3502	-	-	-
AT1G05530	93.1435	3.05907	1.16034	0	2.63713	0.387717	0.0721642	0.161879
AT1G05533	52.4262	0	0	0	47.5738	-	-	-
AT1G05537	88.9241	0.632911	0	0	10.443	-	-	-
AT1G05540	41.2447	41.2447	0.21097	0	17.2996	-	-	-
AT1G05543	10.2321	2.74262	0	0	87.0253	-	-	-
AT1G05547	86.3924	0.105485	0.21097	0	13.2911	-	-	-
AT1G05550	76.2658	12.4473	0.105485	0	11.1814	0.137253	0.0124939	0.172047
AT1G05553	47.5738	42.827	0.105485	0	9.49367	-	-	-
AT1G05557	20.3586	34.8101	0.21097	0	44.6203	-	-	-
AT1G05560	95.1477	2.00422	0.105485	0	2.74262	0.406647	0.474244	0.131855
AT1G05562	95.1477	2.00422	0.105485	0	2.74262	-	-	-
AT1G05563	0	0	0	0	100	-	-	-
AT1G05567	47.6793	0.421941	0.105485	0	51.7932	-	-	-
AT1G05570	0	100	0	0	0	0.379034	0.235255	0.120409
AT1G05575	14.7679	1.05485	0	0	84.1772	-	-	-
AT1G05577	92.9325	1.26582	0	0	5.80169	0.523254	0.692116	0.0252178
AT1G05580	9.49367	28.0591	0.843882	0	61.6034	-	-	-
AT1G05583	56.7511	2.8481	0	0	40.4008	-	-	-
AT1G05587	60.9705	0.105485	0	0	38.9241	-	-	-
AT1G05590	10.443	84.2827	0.105485	0	5.16878	-	-	-
AT1G05593	2.00422	18.9873	0	0	79.0084	-	-	-
AT1G05597	35.5485	7.27848	2.00422	0	55.1688	-	-	-
AT1G05600	0.21097	98.6287	0	0	1.16034	-	-	-
AT1G05603	24.3671	5.16878	0.316456	0	70.1477	-	-	-
AT1G05607	92.4051	0	0	0	7.59494	-	-	-
AT1G05610	63.3966	26.2658	0.316456	0	10.0211	-	-	-
AT1G05613	0	0	0	0	100	-	-	-
AT1G05615	8.75527	6.4346	1.68776	0	83.1224	-	-	-
AT1G05617	40.8228	0.421941	3.90295	0	54.8523	-	-	-
AT1G05620	16.3502	76.1603	0	0	7.48945	0.140291	0.292982	0.210729
AT1G05623	90.8228	0	0	0	9.17722	-	-	-
AT1G05627	61.4979	0.843882	0.949367	0	36.7089	-	-	-
AT1G05630	0	99.6835	0	0.105485	0.21097	-	-	-
AT1G05633	92.4051	0	0.105485	0	7.48945	-	-	-
AT1G05637	0	6.96203	0	0	93.038	-	-	-
AT1G05640	0.105485	99.1561	0	0	0.738397	0.114896	0.135506	0.039068
AT1G05643	69.5148	0.632911	0.105485	0	29.7468	-	-	-
AT1G05647	18.5654	0	0.105485	0	81.3291	-	-	-
AT1G05650	83.8608	5.37975	0	0	10.7595	0.140113	0.621533	0.0537394
AT1G05653	67.0886	0	0.21097	0	32.7004	-	-	-
AT1G05657	13.7131	4.00844	0.316456	0	81.962	-	-	-
AT1G05660	78.27	8.22785	3.48101	0.105485	9.91561	-	-	-
AT1G05663	11.8143	0	0.105485	0	88.0802	-	-	-
AT1G05667	93.1435	0	0.105485	0	6.75105	-	-	-
AT1G05670	0	99.3671	0	0	0.632911	-	-	-
AT1G05673	30.0633	0	0.105485	0	69.8312	-	-	-
AT1G05675	67.4051	20.0422	0.21097	0	12.3418	-	-	-
AT1G05680	49.0506	38.1857	0.421941	0	12.3418	0.506605	0.406233	0.10155
AT1G05683	41.5612	0	4.21941	0	54.2194	-	-	-
AT1G05687	4.74684	0.421941	0.21097	0	94.6203	-	-	-
AT1G05690	26.3713	63.7131	0.738397	0	9.17722	-	-	-
AT1G05693	53.3755	0	0	0	46.6245	-	-	-
AT1G05697	0	0	0	0	100	-	-	-
AT1G05700	6.22363	80.9072	0.105485	0	12.7637	-	-	-
AT1G05703	0	1.79325	0	0	98.2068	-	-	-
AT1G05707	75	0	0.105485	0	24.8945	-	-	-
AT1G05710	39.7679	16.7722	0	0	43.4599	-	-	-
AT1G05713	0	0.527426	0	0	99.4726	-	-	-
AT1G05717	94.9367	1.16034	0.105485	0	3.79747	-	-	-
AT1G05720	0	96.308	0	0	3.69198	-	-	-
AT1G05723	91.7722	0	0	0	8.22785	-	-	-
AT1G05727	77.7426	0.105485	0	0	22.1519	-	-	-
AT1G05730	48.4177	26.8987	0	0	24.6835	-	-	-
AT1G05733	36.6034	12.6582	0	0	50.7384	-	-	-
AT1G05737	91.3502	0	0	0	8.64979	-	-	-
AT1G05740	8.64979	15.2954	0.738397	0	75.3165	-	-	-
AT1G05747	37.2363	0.105485	0.21097	0	62.4473	-	-	-
AT1G05750	0.105485	97.4684	0.738397	0.738397	0.949367	-	-	-
AT1G05753	64.8734	0.738397	0.105485	0	34.2827	-	-	-
AT1G05757	38.6076	0	0	0	61.3924	-	-	-
AT1G05760	0.421941	93.5654	1.47679	0.316456	4.21941	-	-	-
AT1G05763	81.0127	0	0	0	18.9873	-	-	-
AT1G05767	0.316456	98.9451	0	0.105485	0.632911	-	-	-
AT1G05770	12.7637	4.95781	3.16456	0	79.1139	-	-	-
AT1G05773	1.47679	1.16034	0	0	97.3629	-	-	-
AT1G05777	65.1899	1.26582	0	0	33.5443	-	-	-
AT1G05780	0.527426	65.8228	18.6709	2.00422	12.9747	-	-	-
AT1G05783	0	7.38397	92.2996	0	0.316456	-	-	-
AT1G05785	13.8186	81.3291	0.105485	0	4.74684	-	-	-
AT1G05787	78.7975	2.53165	0	0	18.6709	-	-	-
AT1G05790	0	99.789	0	0	0.21097	-	-	-
AT1G05793	0.843882	2.53165	72.1519	0	24.4726	-	-	-
AT1G05797	40.8228	3.90295	16.2447	0	39.0295	-	-	-
AT1G05800	40.7173	44.9367	0.527426	0	13.8186	-	-	-
AT1G05803	96.308	0	0	0	3.69198	-	-	-
AT1G05805	83.1224	2.1097	0.421941	0	14.346	-	-	-
AT1G05807	74.8945	0	0	0	25.1055	-	-	-
AT1G05810	84.7046	3.90295	0	0	11.3924	-	-	-
AT1G05813	0	0.105485	0.105485	0	99.789	-	-	-
AT1G05817	0	1.79325	95.1477	0	3.05907	-	-	-
AT1G05820	21.308	72.6793	0	0	6.01266	-	-	-
AT1G05823	39.7679	7.173	1.58228	0	51.4768	-	-	-
AT1G05827	65.0844	0.21097	0.949367	0	33.7553	-	-	-
AT1G05830	0	99.8945	0	0	0.105485	-	-	-
AT1G05833	0	1.68776	0	0	98.3122	-	-	-
AT1G05835	26.6878	5.90717	0	0	67.4051	-	-	-
AT1G05837	1.26582	15.2954	0.21097	0	83.2278	-	-	-
AT1G05840	0	98.7342	0	0	1.26582	-	-	-
AT1G05843	54.5359	0	2.53165	0	42.9325	-	-	-
AT1G05847	60.1266	0	3.16456	0	36.7089	-	-	-
AT1G05850	0.21097	91.7722	0	0	8.01688	-	-	-
AT1G05853	79.2194	0.105485	0	0	20.6751	-	-	-
AT1G05857	40.7173	0.421941	41.4557	0	17.4051	-	-	-
AT1G05860	31.0127	59.5992	0	0	9.38819	-	-	-
AT1G05863	11.8143	0	0.21097	0	87.9747	-	-	-
AT1G05867	3.16456	87.3418	0	0	9.49367	-	-	-
AT1G05870	76.7932	10.0211	0	0	13.1857	-	-	-
AT1G05873	0.632911	89.8734	0	0	9.49367	-	-	-
AT1G05880	35.443	51.8987	0.843882	0.105485	11.7089	-	-	-
AT1G05887	21.2025	26.3713	35.443	0	16.9831	-	-	-
AT1G05890	0	99.4726	0	0.105485	0.421941	-	-	-
AT1G05893	20.2532	25.7384	35.3376	0	18.6709	-	-	-
AT1G05894	0.421941	94.1983	0	0	5.37975	-	-	-
AT1G05897	54.6414	24.5781	8.86076	0	11.9198	-	-	-
AT1G05900	0.105485	99.4726	0	0	0.421941	-	-	-
AT1G05903	48.9451	1.79325	0.105485	0	49.1561	-	-	-
AT1G05907	0	0	0	0	100	-	-	-
AT1G05910	0	100	0	0	0	-	-	-
AT1G05913	96.097	0	0.105485	0	3.79747	-	-	-
AT1G05917	93.038	0	0	0	6.96203	-	-	-
AT1G05920	60.7595	26.3713	0.105485	0	12.7637	-	-	-
AT1G05927	3.05907	8.22785	2.8481	0	85.865	-	-	-
AT1G05930	53.3755	31.8565	0.316456	0	14.4515	-	-	-
AT1G05933	18.7764	7.38397	2.8481	0	70.9916	-	-	-
AT1G05937	15.5063	0	0	0	84.4937	-	-	-
AT1G05940	1.37131	96.519	0	0	2.1097	-	-	-
AT1G05943	88.3966	0	0	0	11.6034	-	-	-
AT1G05947	68.038	0	4.64135	0	27.3207	-	-	-
AT1G05950	0.421941	97.7848	0	0	1.79325	-	-	-
AT1G05953	71.097	0	0.316456	0	28.5865	-	-	-
AT1G05957	0	0.105485	0.21097	0	99.6835	-	-	-
AT1G05960	0	99.789	0	0	0.21097	-	-	-
AT1G05963	9.07173	0	0	0	90.9283	-	-	-
AT1G05967	93.4599	0.105485	0.105485	0	6.32911	-	-	-
AT1G05970	77.2152	6.75105	0.21097	0	15.8228	0.219201	0.0451411	0.262468
AT1G05973	17.827	0	0.105485	0	82.0675	-	-	-
AT1G05977	95.9916	0.105485	0	0	3.90295	-	-	-
AT1G05980	86.2869	0	0	0	13.7131	-	-	-
AT1G05983	24.5781	0.105485	0.105485	0	75.211	-	-	-
AT1G05987	67.0886	20.3586	0	0	12.5527	-	-	-
AT1G05990	0.843882	12.5527	2.95359	0	83.6498	-	-	-
AT1G05993	0	0	0.21097	0	99.789	-	-	-
AT1G05997	0	0	0.21097	0	99.789	-	-	-
AT1G06000	93.4599	0	0.21097	0	6.32911	0.174959	0.417192	0.0372679
AT1G06002	93.6709	0	0.21097	0	6.11814	-	-	-
AT1G06003	1.68776	0.738397	0	0	97.5738	-	-	-
AT1G06007	65.4008	0	0	0	34.5992	-	-	-
AT1G06010	6.85654	31.1181	0	0	62.0253	-	-	-
AT1G06013	95.9916	0	0.105485	0	3.90295	-	-	-
AT1G06017	0	0.421941	0	0	99.5781	-	-	-
AT1G06020	77.9536	11.9198	0.105485	0	10.0211	0.305856	0.249196	0.00175398
AT1G06023	40.9283	0.21097	0.105485	0	58.7553	-	-	-
AT1G06027	1.58228	39.2405	14.4515	0	44.7257	-	-	-
AT1G06030	82.173	8.22785	0	0	9.59916	0.128946	0.537805	0.123696
AT1G06033	0	2.53165	0	0	97.4684	-	-	-
AT1G06037	96.2025	0	0.105485	0	3.69198	-	-	-
AT1G06040	12.8692	3.69198	0	0	83.4388	0.288209	0.132191	0.108081
AT1G06043	64.9789	3.69198	0	0	31.3291	-	-	-
AT1G06045	11.4979	0	0	0	88.5021	-	-	-
AT1G06047	88.7131	0.21097	0	0	11.0759	-	-	-
AT1G06050	27.8481	55.6962	0	0	16.4557	-	-	-
AT1G06053	85.7595	0	0	0	14.2405	-	-	-
AT1G06057	90.6118	0.316456	0.105485	0	8.96624	-	-	-
AT1G06060	11.3924	83.6498	0	0	4.95781	-	-	-
AT1G06063	87.1308	4.74684	0	0	8.12236	-	-	-
AT1G06067	90.8228	5.6962	0	0	3.48101	-	-	-
AT1G06070	1.26582	96.9409	0	0	1.79325	-	-	-
AT1G06073	70.9916	0.843882	3.48101	0	24.6835	-	-	-
AT1G06080	83.7553	5.48523	1.68776	0	9.07173	-	-	-
AT1G06083	64.346	0.105485	0	0	35.5485	-	-	-
AT1G06087	0	0	0	0	100	-	-	-
AT1G06090	32.0675	50.7384	4.74684	0.632911	11.8143	-	-	-
AT1G06093	0.105485	0.21097	83.9662	0	15.7173	-	-	-
AT1G06097	0	0.21097	84.2827	0	15.5063	-	-	-
AT1G06100	32.0675	46.4135	2.32068	2.21519	16.9831	-	-	-
AT1G06103	0	17.616	10.654	0	71.73	-	-	-
AT1G06110	0.421941	95.6751	0.105485	0	3.79747	-	-	-
AT1G06113	81.6456	0.843882	0.105485	0	17.4051	-	-	-
AT1G06117	0	0	0	0	100	-	-	-
AT1G06120	54.5359	22.8903	4.53586	0.105485	17.9325	-	-	-
AT1G06123	39.6624	0.105485	0.105485	0	60.1266	-	-	-
AT1G06127	46.6245	0.949367	0.421941	0	52.0042	-	-	-
AT1G06130	1.16034	96.6245	0	0	2.21519	-	-	-
AT1G06133	71.9409	0	1.05485	0	27.0042	-	-	-
AT1G06135	20.7806	1.37131	0	0	77.8481	0.181225	0.718048	0.0268221
AT1G06137	10.9705	6.01266	0	0	83.0169	-	-	-
AT1G06140	0	99.5781	0	0	0.421941	0.2345	0.100148	1.47678e-05
AT1G06143	8.86076	87.6582	0	0	3.48101	-	-	-
AT1G06147	28.27	0.105485	12.9747	0	58.6498	-	-	-
AT1G06148	0	1.16034	98.3122	0	0.527426	-	-	-
AT1G06150	0	99.789	0	0	0.21097	-	-	-
AT1G06153	6.54008	0.105485	0	0	93.3544	-	-	-
AT1G06157	77.6371	2.53165	0.421941	0	19.4093	-	-	-
AT1G06160	30.5907	24.0506	5.59072	0	39.7679	-	-	-
AT1G06163	3.48101	17.616	21.8354	0	57.0675	-	-	-
AT1G06170	55.3797	31.8565	0.738397	0	12.0253	-	-	-
AT1G06173	4.64135	0.632911	0	0	94.7257	-	-	-
AT1G06177	3.48101	0.316456	0	0	96.2025	-	-	-
AT1G06180	53.7975	0.843882	0.105485	0	45.2532	0.210523	0.509019	0.0867108
AT1G06187	32.0675	1.26582	0.843882	0	65.8228	-	-	-
AT1G06190	18.038	71.8354	0	0	10.1266	0.165443	0.0219784	0.0280483
AT1G06197	78.481	14.346	0	0	7.173	-	-	-
AT1G06200	38.3966	49.789	0.105485	0	11.7089	0.22947	0.0875338	0.135852
AT1G06203	78.0591	9.70464	0	0	12.2363	-	-	-
AT1G06207	0	7.70042	1.05485	0	91.2447	-	-	-
AT1G06210	3.48101	93.8819	0	0	2.63713	0.293798	0.114214	0.207836
AT1G06213	61.0759	0.105485	0	0	38.8186	-	-	-
AT1G06217	0	0	0	0	100	-	-	-
AT1G06220	0	93.1435	0.421941	5.37975	1.05485	-	-	-
AT1G06225	14.9789	1.16034	0.316456	0	83.5443	-	-	-
AT1G06227	34.0717	0	0.949367	0	64.9789	-	-	-
AT1G06230	0	99.4726	0	0	0.527426	-	-	-
AT1G06233	0	0	0.316456	0	99.6835	-	-	-
AT1G06237	0	0	0.316456	0	99.6835	-	-	-
AT1G06240	0.105485	98.2068	0	0	1.68776	-	-	-
AT1G06243	0	0	0.105485	0	99.8945	-	-	-
AT1G06247	0	0	0.105485	0	99.8945	-	-	-
AT1G06250	0.316456	98.4177	0	0	1.26582	-	-	-
AT1G06253	0	0.105485	0.105485	0	99.789	-	-	-
AT1G06257	68.4599	7.91139	0.21097	0	23.4177	-	-	-
AT1G06260	2.21519	91.8776	0	0	5.90717	-	-	-
AT1G06263	0	0	0	0	100	-	-	-
AT1G06265	4.00844	92.827	0	0	3.16456	0.527228	0.387847	0.0497619
AT1G06267	0	0	0	0	100	-	-	-
AT1G06270	1.26582	97.6793	0	0	1.05485	0.116513	0.44732	0.0112482
AT1G06273	0	0	0	0	100	-	-	-
AT1G06277	0	0	0	0	100	-	-	-
AT1G06280	1.89873	2.74262	4.00844	0	91.3502	-	-	-
AT1G06283	0	0	0	0	100	-	-	-
AT1G06287	30.9072	0	0.632911	0	68.4599	-	-	-
AT1G06290	0.21097	97.7848	0	0	2.00422	0.336727	0.205156	0.118875
AT1G06293	0.105485	37.0253	60.9705	0	1.89873	-	-	-
AT1G06297	71.73	0	8.64979	0	19.6203	-	-	-
AT1G06303	71.73	0	8.64979	0	19.6203	-	-	-
AT1G06307	86.8143	0	2.21519	0	10.9705	-	-	-
AT1G06310	39.8734	48.2068	0	0.105485	11.8143	0.0845563	1.24384	0.0212309
AT1G06313	5.27426	0.527426	0	0	94.1983	-	-	-
AT1G06317	41.3502	0.21097	0	0	58.4388	-	-	-
AT1G06320	20.5696	0.738397	0.105485	0	78.5865	0.17728	0.804158	0.0317852
AT1G06323	37.0253	0.527426	42.0886	0	20.3586	-	-	-
AT1G06327	0	5.59072	94.1983	0	0.21097	-	-	-
AT1G06330	6.64557	22.3629	0.105485	0	70.8861	-	-	-
AT1G06333	0	5.59072	94.1983	0	0.21097	-	-	-
AT1G06337	13.7131	0.105485	0.105485	0	86.0759	-	-	-
AT1G06340	69.9367	1.68776	0.105485	0	28.27	0.0982169	0.717266	0.0360304
AT1G06343	55.4852	0.105485	28.1646	0	16.2447	-	-	-
AT1G06347	0	0.738397	98.5232	0	0.738397	-	-	-
AT1G06350	49.3671	26.6878	3.90295	0	20.0422	-	-	-
AT1G06353	2.32068	1.05485	96.2025	0	0.421941	-	-	-
AT1G06357	3.27004	42.7215	3.90295	0	50.1055	-	-	-
AT1G06360	64.4515	13.5021	4.21941	0	17.827	-	-	-
AT1G06363	70.0422	12.0253	6.11814	0	11.8143	-	-	-
AT1G06373	29.9578	0	0.105485	0	69.9367	-	-	-
AT1G06377	7.70042	5.37975	3.90295	0	83.0169	-	-	-
AT1G06380	85.654	0.21097	0.105485	0	14.0295	0.145601	0.117176	0.329124
AT1G06383	20.5696	8.75527	10.2321	0	60.443	-	-	-
AT1G06387	28.903	8.22785	37.5527	0	25.3165	-	-	-
AT1G06390	0	99.789	0	0	0.21097	0.23651	0.0487454	0.120886
AT1G06393	8.43882	4.74684	81.0127	0	5.80169	-	-	-
AT1G06397	6.64557	87.6582	0.105485	0	5.59072	-	-	-
AT1G06400	5.80169	93.038	0	0	1.16034	-	-	-
AT1G06403	0	0	0.632911	0	99.3671	-	-	-
AT1G06407	2.32068	3.16456	65.0844	0	29.4304	-	-	-
AT1G06410	0	99.789	0	0	0.21097	-	-	-
AT1G06413	89.0295	0	0.316456	0	10.654	-	-	-
AT1G06417	18.6709	2.53165	67.4051	0	11.3924	-	-	-
AT1G06420	0.421941	3.79747	0	0	95.7806	-	-	-
AT1G06423	6.32911	49.0506	1.37131	0.105485	43.1435	-	-	-
AT1G06427	0	5.48523	17.2996	0	77.2152	-	-	-
AT1G06430	0	99.789	0	0	0.21097	0.475563	0.131047	0.173826
AT1G06433	51.8987	0.316456	0	0	47.7848	-	-	-
AT1G06437	38.2911	5.48523	18.2489	0	37.9747	-	-	-
AT1G06440	47.9958	33.7553	0	0	18.2489	-	-	-
AT1G06443	22.0464	0	40.8228	0	37.1308	-	-	-
AT1G06447	14.2405	0	54.5359	0	31.2236	-	-	-
AT1G06450	86.6034	0.843882	0.105485	0	12.4473	0.0647469	0.0168937	0.0368766
AT1G06453	79.5359	0	0.421941	0	20.0422	-	-	-
AT1G06457	0	7.27848	0	0	92.7215	-	-	-
AT1G06460	1.37131	82.0675	13.0802	0	3.48101	-	-	-
AT1G06463	0	1.79325	0	0	98.2068	-	-	-
AT1G06467	0	0	0	0	100	-	-	-
AT1G06470	0	98.6287	0.316456	0.105485	0.949367	0.160913	0.0558062	0.296308
AT1G06473	50.5274	0.21097	0.316456	0	48.9451	-	-	-
AT1G06475	23.1013	0.316456	1.89873	0	74.6835	-	-	-
AT1G06480	84.4937	0	0.421941	0	15.0844	-	-	-
AT1G06483	17.827	0	2.42616	0	79.7468	-	-	-
AT1G06487	88.0802	0.105485	2.21519	0	9.59916	-	-	-
AT1G06490	0	100	0	0	0	-	-	-
AT1G06493	74.6835	1.47679	0.843882	0	22.9958	-	-	-
AT1G06497	45.0422	0.316456	0.421941	0	54.2194	-	-	-
AT1G06500	0.105485	94.9367	0	0	4.95781	-	-	-
AT1G06507	10.2321	0.21097	0.105485	0	89.4515	-	-	-
AT1G06510	54.0084	33.1224	0	0	12.8692	-	-	-
AT1G06513	49.4726	1.37131	0.105485	0	49.0506	-	-	-
AT1G06515	27.4262	58.9662	0.105485	0	13.5021	0.202833	0.163699	0.0512437
AT1G06517	0	0.949367	0.21097	0	98.8397	-	-	-
AT1G06520	25.211	64.346	0	0	10.443	-	-	-
AT1G06523	41.3502	12.7637	0.21097	0	45.6751	-	-	-
AT1G06527	21.73	0	0	0	78.27	-	-	-
AT1G06530	75.1055	2.95359	0	0	21.9409	0.270302	0.174076	0.200413
AT1G06533	67.1941	0	0.21097	0	32.5949	-	-	-
AT1G06537	90.4008	0	0.421941	0	9.17722	-	-	-
AT1G06540	52.8481	22.9958	0.843882	0	23.3122	-	-	-
AT1G06543	25.6329	34.8101	7.80591	0	31.7511	-	-	-
AT1G06547	0	0	0	0	100	-	-	-
AT1G06550	0.843882	96.8354	0	0	2.32068	-	-	-
AT1G06553	90.2954	0	0.105485	0	9.59916	-	-	-
AT1G06557	12.0253	9.49367	54.7468	0	23.7342	-	-	-
AT1G06560	0	99.4726	0	0	0.527426	-	-	-
AT1G06567	8.96624	4.64135	2.21519	0	84.1772	-	-	-
AT1G06570	13.0802	64.2405	0.105485	0	22.5738	-	-	-
AT1G06573	22.3629	46.9409	0.738397	0	29.9578	-	-	-
AT1G06577	12.2363	29.2194	41.6667	0	16.8776	-	-	-
AT1G06580	0.949367	95.1477	0.105485	0	3.79747	-	-	-
AT1G06583	17.5105	19.4093	40.1899	0	22.8903	-	-	-
AT1G06587	17.5105	19.4093	40.1899	0	22.8903	-	-	-
AT1G06590	0	99.789	0	0.105485	0.105485	-	-	-
AT1G06593	26.8987	5.90717	36.0759	0	31.1181	-	-	-
AT1G06597	0	0.843882	0.105485	0	99.0506	-	-	-
AT1G06603	85.7595	0.527426	0.105485	0	13.6076	-	-	-
AT1G06607	4.32489	1.68776	1.05485	0	92.9325	-	-	-
AT1G06610	78.692	0	0.421941	0	20.8861	-	-	-
AT1G06613	45.9916	0.21097	0.632911	0	53.1646	-	-	-
AT1G06617	74.789	0.527426	0.738397	0	23.9451	-	-	-
AT1G06620	81.7511	6.22363	0.105485	0	11.9198	-	-	-
AT1G06623	0	0	99.8945	0	0.105485	-	-	-
AT1G06627	13.0802	0	0.316456	0	86.6034	-	-	-
AT1G06630	2.8481	83.1224	2.42616	8.75527	2.8481	-	-	-
AT1G06633	11.6034	0.421941	0.21097	0	87.7637	-	-	-
AT1G06637	78.27	1.47679	0	0	20.2532	-	-	-
AT1G06640	62.5527	19.8312	3.16456	0	14.4515	-	-	-
AT1G06643	81.962	0	6.64557	0	11.3924	-	-	-
AT1G06645	82.9114	4.11392	1.47679	0	11.4979	0.368264	0.149817	0.113909
AT1G06647	81.1181	0	1.26582	0	17.616	-	-	-
AT1G06650	56.3291	28.27	0.843882	0	14.557	-	-	-
AT1G06653	0	0.316456	98.7342	0	0.949367	-	-	-
AT1G06657	0.105485	0	99.5781	0	0.316456	-	-	-
AT1G06660	11.0759	82.5949	0.105485	0	6.22363	0.444915	0.0522027	0.183359
AT1G06663	0.105485	0	99.5781	0	0.316456	-	-	-
AT1G06667	0	2.63713	90.5063	0	6.85654	-	-	-
AT1G06670	0	99.8945	0	0	0.105485	0.144522	0.254517	0.120838
AT1G06673	0	0.421941	96.8354	0	2.74262	-	-	-
AT1G06677	6.22363	0.21097	90.8228	0	2.74262	-	-	-
AT1G06680	33.2278	48.6287	0	0	18.1435	-	-	-
AT1G06683	0	36.7089	0	0	63.2911	-	-	-
AT1G06687	70.7806	12.2363	0	0	16.9831	-	-	-
AT1G06690	3.27004	95.2532	0	0	1.47679	-	-	-
AT1G06693	29.9578	0.527426	0.21097	0	69.3038	-	-	-
AT1G06697	73.9451	0.421941	10.1266	0	15.5063	-	-	-
AT1G06700	0.843882	97.3629	0	0	1.79325	-	-	-
AT1G06703	28.7975	5.16878	0.21097	0	65.8228	-	-	-
AT1G06707	88.2911	4.74684	0.21097	0	6.75105	-	-	-
AT1G06710	0	99.6835	0	0	0.316456	0.109626	0.0586123	0.128365
AT1G06713	35.7595	0.421941	52.1097	0	11.7089	-	-	-
AT1G06717	0	0.105485	0.21097	0	99.6835	-	-	-
AT1G06720	0	99.8945	0	0	0.105485	0.39384	0.0470323	1.61115e-07
AT1G06723	4.85232	0.21097	91.3502	0	3.5865	-	-	-
AT1G06727	68.9873	1.68776	6.32911	0	22.9958	-	-	-
AT1G06730	0.527426	98.7342	0	0	0.738397	0.166767	0.266332	0.39432
AT1G06733	20.1477	0.316456	3.79747	0	75.7384	-	-	-
AT1G06737	41.6667	21.6245	3.5865	0	33.1224	-	-	-
AT1G06740	0.21097	98.9451	0	0	0.843882	0.160634	0.105476	0.274768
AT1G06743	28.903	20.0422	3.48101	0	47.5738	-	-	-
AT1G06747	0	0	100	0	0	-	-	-
AT1G06750	1.26582	96.4135	0	0	2.32068	0.0859792	0.426431	0.0241211
AT1G06753	70.9916	0.105485	0.843882	0	28.0591	-	-	-
AT1G06757	29.5359	0.21097	1.68776	0	68.5654	-	-	-
AT1G06760	89.6624	1.58228	0.21097	0	8.5443	0.19381	0.087832	0.171144
AT1G06763	4.11392	16.4557	66.6667	0	12.7637	-	-	-
AT1G06770	5.59072	92.616	0	0	1.79325	0.374397	0.12462	0.315603
AT1G06773	10.7595	13.0802	65.1899	0	10.9705	-	-	-
AT1G06777	8.12236	8.12236	78.1646	0	5.59072	-	-	-
AT1G06780	0.105485	99.3671	0	0	0.527426	-	-	-
AT1G06783	4.85232	8.22785	76.6878	0.105485	10.1266	-	-	-
AT1G06787	8.22785	63.6076	1.26582	0	26.8987	-	-	-
AT1G06790	0.105485	98.9451	0	0	0.949367	0.219122	0.0902423	0.230548
AT1G06797	0	0.632911	99.0506	0	0.316456	-	-	-
AT1G06800	30.6962	2.21519	0.421941	0	66.6667	0.19421	0.331949	0.18269
AT1G06810	9.49367	0.738397	0	0	89.7679	-	-	-
AT1G06817	0.421941	39.0295	52.8481	0	7.70042	-	-	-
AT1G06820	0.632911	97.9958	0	0	1.37131	0.291981	0.0419313	0.0669391
AT1G06823	0	39.4515	53.3755	0	7.173	-	-	-
AT1G06827	1.89873	0.316456	78.7975	0	18.9873	-	-	-
AT1G06830	8.43882	25.211	0.105485	0	66.2447	-	-	-
AT1G06833	16.8776	22.4684	46.4135	1.37131	12.8692	-	-	-
AT1G06837	7.70042	9.07173	43.038	0.316456	39.8734	-	-	-
AT1G06840	0	99.8945	0	0	0.105485	0.250704	0.202264	0.0347549
AT1G06850	81.3291	3.5865	9.49367	0	5.59072	-	-	-
AT1G06853	60.9705	2.63713	11.2869	0	25.1055	-	-	-
AT1G06857	45.4641	38.5021	0	0	16.0338	-	-	-
AT1G06860	67.5105	3.05907	0.21097	0	29.2194	-	-	-
AT1G06863	69.9367	13.6076	0.105485	0	16.3502	-	-	-
AT1G06867	77.2152	3.48101	2.21519	0	17.0886	-	-	-
AT1G06870	59.3882	26.7932	1.16034	0	12.6582	-	-	-
AT1G06873	56.7511	0.421941	1.16034	0	41.6667	-	-	-
AT1G06877	57.384	8.22785	13.5021	0	20.8861	-	-	-
AT1G06880	58.3333	5.6962	0.316456	0	35.654	-	-	-
AT1G06883	0	0.105485	99.8945	0	0	-	-	-
AT1G06890	0.421941	98.8397	0	0	0.738397	0.190947	0.299834	0.2333
AT1G06897	0.632911	1.26582	97.7848	0	0.316456	-	-	-
AT1G06900	0	99.8945	0	0	0.105485	-	-	-
AT1G06903	25	1.47679	45.2532	0	28.27	-	-	-
AT1G06907	0	0	99.8945	0	0.105485	-	-	-
AT1G06910	0	99.1561	0	0	0.843882	-	-	-
AT1G06913	52.2152	0	39.557	0	8.22785	-	-	-
AT1G06917	38.0802	0.421941	41.6667	0	19.8312	-	-	-
AT1G06920	4.32489	11.4979	0	0	84.1772	-	-	-
AT1G06923	1.47679	15.9283	0.21097	0	82.384	-	-	-
AT1G06925	11.2869	4.43038	0.21097	0	84.0717	-	-	-
AT1G06927	4.43038	0.527426	92.7215	0	2.32068	-	-	-
AT1G06930	0.949367	1.16034	0.21097	0	97.6793	-	-	-
AT1G06933	66.5612	0	6.4346	0	27.0042	-	-	-
AT1G06937	69.7257	0	0.632911	0	29.6414	-	-	-
AT1G06943	0.421941	0	99.3671	0	0.21097	-	-	-
AT1G06947	34.4937	0.105485	13.3966	0	52.0042	-	-	-
AT1G06950	0	99.789	0	0	0.21097	-	-	-
AT1G06953	22.3629	0.316456	13.5021	0	63.8186	-	-	-
AT1G06957	16.2447	3.27004	77.7426	0	2.74262	-	-	-
AT1G06960	2.63713	95.8861	0	0	1.47679	0.244238	0.0646117	0.135147
AT1G06963	5.80169	0.316456	80.5907	0.105485	13.1857	-	-	-
AT1G06967	0.843882	1.58228	94.3038	0.105485	3.16456	-	-	-
AT1G06970	1.58228	81.4346	0.21097	0	16.7722	-	-	-
AT1G06973	0	0	100	0	0	-	-	-
AT1G06977	1.26582	94.3038	1.79325	0	2.63713	-	-	-
AT1G06980	69.3038	0	0.105485	0	30.5907	0.240215	4.17396e-05	0.220933
AT1G06983	2.63713	6.4346	56.8565	0.105485	33.9662	-	-	-
AT1G06987	1.79325	0.316456	97.8903	0	0	-	-	-
AT1G06990	68.6709	9.38819	10.1266	0.105485	11.7089	-	-	-
AT1G06993	0	0	100	0	0	-	-	-
AT1G06997	0.21097	3.5865	91.6667	0	4.53586	-	-	-
AT1G07000	9.70464	30.9072	3.69198	0.105485	55.5907	-	-	-
AT1G07003	0	0	100	0	0	-	-	-
AT1G07007	0	0	100	0	0	-	-	-
AT1G07010	6.4346	87.1308	0	0	6.4346	0.319358	0.0188495	0.134388
AT1G07013	0.527426	10.7595	86.2869	0.421941	2.00422	-	-	-
AT1G07017	0	0	100	0	0	-	-	-
AT1G07020	82.0675	0.421941	0.421941	0	17.0886	0.249451	0.0460934	0.0294112
AT1G07023	0	0	94.7257	3.27004	2.00422	-	-	-
AT1G07025	0.105485	10.7595	77.2152	1.58228	10.3376	-	-	-
AT1G07027	1.68776	2.63713	85.2321	0	10.443	-	-	-
AT1G07030	15.1899	77.0042	1.89873	0	5.90717	-	-	-
AT1G07040	11.7089	85.9705	0.21097	0	2.1097	-	-	-
AT1G07050	67.5105	0.843882	0.21097	0	31.4346	-	-	-
AT1G07051	79.7468	0.105485	0	0	20.1477	-	-	-
AT1G07060	68.038	20.3586	0.105485	0	11.4979	-	-	-
AT1G07070	58.6498	7.80591	0.105485	0	33.4388	-	-	-
AT1G07080	51.5823	36.0759	0.105485	0	12.2363	-	-	-
AT1G07090	85.1266	0.105485	0.105485	0	14.6624	0.126922	0.393064	0.0457186
AT1G07100	79.0084	4.43038	0.21097	0	16.3502	-	-	-
AT1G07110	0	99.789	0	0.21097	0	0.171931	0.105726	0.160573
AT1G07117	0	0.316456	98.9451	0	0.738397	-	-	-
AT1G07119	0.316456	98.9451	0	0	0.738397	0.100689	0.394307	0.131494
AT1G07120	0.421941	97.9958	0	0	1.58228	0.0870846	0.277504	0.211363
AT1G07123	0	0	100	0	0	-	-	-
AT1G07127	0	0	100	0	0	-	-	-
AT1G07128	81.6456	0.21097	2.32068	0	15.8228	-	-	-
AT1G07130	79.8523	0.21097	2.32068	0	17.616	-	-	-
AT1G07133	0	0	99.8945	0	0.105485	-	-	-
AT1G07135	38.5021	0.527426	5.27426	0	55.6962	-	-	-
AT1G07137	0	0.105485	99.8945	0	0	-	-	-
AT1G07140	57.0675	34.7046	0.105485	0	8.12236	-	-	-
AT1G07143	6.96203	0.421941	2.42616	0	90.1899	-	-	-
AT1G07147	24.789	1.47679	12.9747	0	60.7595	-	-	-
AT1G07150	36.4979	0	0.421941	0	63.0802	-	-	-
AT1G07157	11.0759	1.89873	79.4304	0	7.59494	-	-	-
AT1G07160	67.2996	23.2068	0.421941	0	9.07173	-	-	-
AT1G07163	0	0.527426	90.5063	0	8.96624	-	-	-
AT1G07167	3.79747	0.21097	8.01688	0	87.9747	-	-	-
AT1G07170	46.8354	40.6118	0	0	12.5527	-	-	-
AT1G07173	50.4219	0.21097	8.22785	0	41.1392	-	-	-
AT1G07175	7.59494	0.738397	0	0	91.6667	0.0812343	0.389137	0.0792808
AT1G07177	71.4135	0.843882	3.69198	0	24.0506	-	-	-
AT1G07180	63.0802	21.097	0.21097	0	15.6118	-	-	-
AT1G07183	56.2236	3.37553	25.6329	0	14.7679	-	-	-
AT1G07187	71.308	0.421941	16.4557	0	11.8143	-	-	-
AT1G07190	83.0169	2.21519	0	0	14.7679	-	-	-
AT1G07193	18.038	4.21941	75.211	0	2.53165	-	-	-
AT1G07197	61.2869	0	27.8481	0	10.865	-	-	-
AT1G07200	0	99.5781	0	0.105485	0.316456	0.337571	0.0564676	0.235107
AT1G07203	1.16034	42.5105	19.9367	26.4768	9.91561	-	-	-
AT1G07210	70.5696	22.2574	0	0	7.173	-	-	-
AT1G07220	0.105485	98.4177	0.21097	0	1.26582	0.255599	0.0250869	0.284616
AT1G07230	56.962	25.3165	0.105485	0	17.616	0.10847	0.440795	0.194441
AT1G07233	0.105485	1.79325	96.4135	0	1.68776	-	-	-
AT1G07237	51.6878	0.843882	42.2996	0	5.16878	-	-	-
AT1G07240	93.3544	0.105485	0.105485	0	6.4346	0.196452	0.149238	0.1789
AT1G07243	0.21097	12.0253	8.86076	0	78.903	-	-	-
AT1G07247	56.3291	1.58228	2.95359	0	39.135	-	-	-
AT1G07250	57.173	0.21097	0.21097	0	42.4051	-	-	-
AT1G07253	8.43882	6.01266	2.95359	0	82.5949	-	-	-
AT1G07257	79.0084	2.32068	1.47679	0	17.1941	-	-	-
AT1G07260	59.7046	0.105485	0.21097	0	39.9789	0.224297	0.372292	0.0332708
AT1G07263	2.42616	46.9409	43.9873	0.105485	6.54008	-	-	-
AT1G07267	14.4515	9.17722	15.7173	0.105485	60.5485	-	-	-
AT1G07270	53.0591	38.7131	0.421941	0	7.80591	-	-	-
AT1G07273	25.9494	63.3966	2.63713	0	8.01688	-	-	-
AT1G07277	31.6456	49.5781	2.42616	0	16.3502	-	-	-
AT1G07280	62.1308	0.738397	0	0	37.1308	0.17824	0.0591675	0.0481144
AT1G07283	0	0.105485	2.32068	0	97.5738	-	-	-
AT1G07287	24.789	0.843882	11.2869	0	63.0802	-	-	-
AT1G07290	0.843882	97.1519	0.21097	0	1.79325	0.177042	0.386265	0.0997338
AT1G07293	0	1.37131	75.5274	0	23.1013	-	-	-
AT1G07297	72.7848	1.05485	14.135	0	12.0253	-	-	-
AT1G07300	2.8481	15.1899	0.421941	0	81.5401	-	-	-
AT1G07303	50.5274	10.0211	11.3924	0	28.0591	-	-	-
AT1G07310	68.4599	22.0464	0.105485	0	9.38819	0.0720797	0.231064	0.318824
AT1G07313	14.8734	49.6835	0	0	35.443	-	-	-
AT1G07317	6.22363	2.74262	88.9241	0	2.1097	-	-	-
AT1G07320	91.0338	1.37131	0.105485	0	7.48945	0.316193	0.00352806	0.0321558
AT1G07323	1.26582	0.316456	89.346	0	9.07173	-	-	-
AT1G07327	0	0.105485	98.4177	0	1.47679	-	-	-
AT1G07330	8.96624	86.9198	1.26582	0.105485	2.74262	0.155858	0.26758	0.095851
AT1G07333	0	0	98.8397	0	1.16034	-	-	-
AT1G07337	0	0	98.9451	0	1.05485	-	-	-
AT1G07340	53.7975	37.5527	0.105485	0	8.5443	-	-	-
AT1G07343	0	0	98.9451	0	1.05485	-	-	-
AT1G07347	5.80169	1.47679	86.9198	0	5.80169	-	-	-
AT1G07350	0	99.1561	0	0	0.843882	-	-	-
AT1G07353	21.308	4.21941	2.21519	0	72.2574	-	-	-
AT1G07357	32.5949	45.7806	11.2869	0	10.3376	-	-	-
AT1G07360	0	98.8397	0	0	1.16034	0.122804	0.293654	0.142895
AT1G07367	65.9283	1.37131	0.632911	0	32.0675	-	-	-
AT1G07370	60.1266	20.8861	0	0	18.9873	-	-	-
AT1G07373	2.63713	3.79747	0.105485	0	93.4599	-	-	-
AT1G07380	0.632911	94.8312	0	0	4.53586	-	-	-
AT1G07383	2.32068	0	95.7806	0	1.89873	-	-	-
AT1G07390	4.11392	95.2532	0	0	0.632911	-	-	-
AT1G07393	0	0	0	0	100	-	-	-
AT1G07397	89.7679	1.26582	0.527426	0	8.43882	-	-	-
AT1G07400	90.1899	0.105485	0	0	9.70464	-	-	-
AT1G07407	10.2321	1.37131	0.632911	0	87.7637	-	-	-
AT1G07410	84.3882	3.27004	0.105485	0	12.2363	0.283951	0.293124	0.394975
AT1G07413	75.3165	0.316456	1.37131	0	22.9958	-	-	-
AT1G07417	0	2.21519	2.32068	0	95.4641	-	-	-
AT1G07420	33.3333	59.0717	0	0	7.59494	0.120024	0.0697196	0.131835
AT1G07423	32.8059	2.95359	2.32068	0	61.9198	-	-	-
AT1G07430	23.7342	0.527426	2.21519	0	73.5232	-	-	-
AT1G07433	41.7722	4.85232	4.00844	0	49.3671	-	-	-
AT1G07437	13.6076	5.59072	4.53586	0	76.2658	-	-	-
AT1G07440	2.1097	6.32911	0.527426	0	91.0338	-	-	-
AT1G07443	17.5105	9.81013	5.59072	0	67.0886	-	-	-
AT1G07447	9.07173	5.90717	31.6456	0	53.3755	-	-	-
AT1G07450	7.27848	14.9789	0	0	77.7426	-	-	-
AT1G07453	4.74684	0.421941	78.7975	0	16.0338	-	-	-
AT1G07457	6.54008	2.95359	60.7595	0	29.7468	-	-	-
AT1G07460	35.9705	47.4684	0.105485	0.105485	16.3502	-	-	-
AT1G07463	22.2574	2.95359	60.654	0	14.135	-	-	-
AT1G07467	14.346	0.949367	1.05485	0	83.6498	-	-	-
AT1G07470	0	99.6835	0	0	0.316456	-	-	-
AT1G07473	3.37553	6.32911	0	0	90.2954	-	-	-
AT1G07476	0.632911	76.4768	0	0	22.8903	-	-	-
AT1G07477	92.5105	0.527426	0	0	6.96203	-	-	-
AT1G07480	0	98.9451	0	0	1.05485	-	-	-
AT1G07483	0	5.6962	93.2489	0	1.05485	-	-	-
AT1G07485	47.2574	0	0.105485	0	52.6371	0.116245	0.409348	0.031371
AT1G07487	82.0675	0	0	0	17.9325	-	-	-
AT1G07490	47.2574	0	0.105485	0	52.6371	-	-	-
AT1G07493	21.6245	2.21519	16.7722	0	59.3882	-	-	-
AT1G07497	60.0211	0	0	0	39.9789	-	-	-
AT1G07500	18.2489	0.21097	0	0	81.5401	0.230136	0.45352	0.223439
AT1G07503	66.3502	0	0.105485	0	33.5443	-	-	-
AT1G07507	84.0717	0.105485	1.16034	0	14.6624	-	-	-
AT1G07510	0	99.5781	0	0.105485	0.316456	0.0755336	0.426513	0.131051
AT1G07513	16.7722	0	0.421941	0	82.8059	-	-	-
AT1G07517	0	99.4726	0	0.105485	0.421941	-	-	-
AT1G07520	8.5443	88.5021	0.105485	0	2.8481	-	-	-
AT1G07523	71.2025	2.53165	8.64979	0	17.616	-	-	-
AT1G07527	17.827	0	45.5696	0	36.6034	-	-	-
AT1G07530	0	99.5781	0	0	0.421941	0.141769	0.394946	0.0871308
AT1G07533	75	0.527426	8.64979	0	15.8228	-	-	-
AT1G07537	0	4.85232	13.3966	0	81.7511	-	-	-
AT1G07540	44.7257	39.135	0	0	16.1392	-	-	-
AT1G07543	93.8819	0	0.105485	0	6.01266	-	-	-
AT1G07547	52.1097	0.421941	9.59916	0	37.8692	-	-	-
AT1G07550	52.6371	34.9156	1.37131	0	11.0759	-	-	-
AT1G07553	43.3544	5.90717	35.2321	0	15.5063	-	-	-
AT1G07557	45.5696	5.80169	32.2785	0	16.3502	-	-	-
AT1G07560	19.4093	71.8354	0.105485	0	8.64979	0.131254	0.728061	0.0206423
AT1G07563	3.05907	56.1181	0	0	40.8228	-	-	-
AT1G07567	0.105485	98.6287	0	0	1.26582	-	-	-
AT1G07570	5.16878	90.9283	0	0	3.90295	0.311564	0.0675784	0.216973
AT1G07573	0	0	0	0	100	-	-	-
AT1G07577	82.9114	1.26582	4.64135	0	11.1814	-	-	-
AT1G07580	57.8059	1.16034	15.9283	0	25.1055	-	-	-
AT1G07583	63.3966	0.316456	4.00844	0	32.2785	-	-	-
AT1G07587	64.7679	0.105485	0	0	35.1266	-	-	-
AT1G07590	0.21097	98.4177	0	0	1.37131	0.168965	0.310028	0.00660441
AT1G07593	59.2827	0	0.105485	0	40.6118	-	-	-
AT1G07597	12.7637	6.01266	2.21519	0	79.0084	-	-	-
AT1G07600	79.0084	0.105485	0.527426	0	20.3586	-	-	-
AT1G07603	7.59494	1.05485	0	0	91.3502	-	-	-
AT1G07607	30.6962	42.4051	0.316456	0	26.5823	-	-	-
AT1G07610	91.0338	2.1097	0.632911	0	6.22363	-	-	-
AT1G07613	73.3122	0	10.9705	0	15.7173	-	-	-
AT1G07615	0	98.9451	0.421941	0	0.632911	-	-	-
AT1G07617	12.1308	1.58228	3.69198	0	82.5949	-	-	-
AT1G07620	41.6667	46.4135	0.105485	0	11.8143	-	-	-
AT1G07623	0.316456	2.8481	95.0422	0	1.79325	-	-	-
AT1G07627	6.01266	0.738397	88.3966	0	4.85232	-	-	-
AT1G07630	1.89873	85.0211	0.105485	0	12.9747	0.106786	0.294141	0.155475
AT1G07633	0	23.9451	0	0	76.0549	-	-	-
AT1G07637	1.16034	88.1857	0	0	10.654	-	-	-
AT1G07640	65.9283	24.8945	0.632911	0	8.5443	0.181858	0.463899	0.152707
AT1G07645	74.1561	1.16034	0	0	24.6835	-	-	-
AT1G07647	74.4726	20.4641	0	0	5.06329	-	-	-
AT1G07650	0	99.2616	0	0.316456	0.421941	-	-	-
AT1G07653	0	0	0	0	100	-	-	-
AT1G07657	88.2911	2.74262	0.21097	0	8.75527	-	-	-
AT1G07660	8.22785	0.105485	0.105485	0	91.5612	-	-	-
AT1G07663	12.9747	72.5738	0.105485	0	14.346	-	-	-
AT1G07667	1.26582	0.632911	0.632911	0	97.4684	-	-	-
AT1G07670	0	99.789	0	0	0.21097	-	-	-
AT1G07673	33.1224	1.89873	1.37131	0	63.6076	-	-	-
AT1G07680	36.0759	0.527426	0.316456	0	63.0802	-	-	-
AT1G07683	4.85232	29.4304	0	0	65.7173	-	-	-
AT1G07690	1.89873	2.53165	0.21097	0	95.3586	-	-	-
AT1G07693	87.3418	2.63713	0	0	10.0211	-	-	-
AT1G07697	1.58228	94.7257	0	0	3.69198	-	-	-
AT1G07700	16.4557	72.8903	0.316456	0	10.3376	-	-	-
AT1G07702	44.7257	21.2025	0	0	34.0717	-	-	-
AT1G07703	88.8186	0.738397	0	0	10.443	-	-	-
AT1G07705	0	99.8945	0	0	0.105485	-	-	-
AT1G07707	49.0506	8.5443	1.37131	0	41.0338	-	-	-
AT1G07710	0	99.6835	0	0	0.316456	-	-	-
AT1G07717	22.2574	0.105485	3.5865	0	74.0506	-	-	-
AT1G07720	67.616	20.8861	0.105485	0	11.3924	-	-	-
AT1G07723	31.962	0	4.21941	0	63.8186	-	-	-
AT1G07725	5.6962	60.1266	0.527426	0	33.6498	-	-	-
AT1G07727	0	0	81.8565	0	18.1435	-	-	-
AT1G07728	6.11814	59.8101	0.421941	0	33.6498	-	-	-
AT1G07730	0.21097	94.3038	0	0	5.48523	-	-	-
AT1G07733	0	9.17722	0.105485	0	90.7173	-	-	-
AT1G07737	63.3966	0.949367	0.105485	0	35.5485	-	-	-
AT1G07740	0.21097	95.9916	0	0	3.79747	-	-	-
AT1G07743	45.9916	0.21097	11.1814	0	42.616	-	-	-
AT1G07745	2.95359	91.9831	0	0.105485	4.95781	-	-	-
AT1G07747	22.2574	2.21519	0.21097	0	75.3165	-	-	-
AT1G07750	57.2785	21.2025	0.105485	0	21.4135	-	-	-
AT1G07753	0	96.73	0	0	3.27004	-	-	-
AT1G07757	0	99.4726	0	0	0.527426	-	-	-
AT1G07760	0	0	0	0	100	-	-	-
AT1G07763	11.8143	0.316456	81.5401	0	6.32911	-	-	-
AT1G07767	61.3924	0.105485	7.91139	0	30.5907	-	-	-
AT1G07770	64.135	24.789	0.105485	0	10.9705	-	-	-
AT1G07773	89.2405	0	2.95359	0	7.80591	-	-	-
AT1G07777	3.27004	5.90717	74.4726	0.738397	15.6118	-	-	-
AT1G07780	0.527426	78.3755	18.2489	0.527426	2.32068	-	-	-
AT1G07783	2.32068	0.632911	47.6793	0.105485	49.2616	-	-	-
AT1G07787	52.9536	0.527426	41.9831	0	4.53586	-	-	-
AT1G07790	77.2152	0	0.316456	0	22.4684	0.457105	0.295448	0.0473298
AT1G07793	0.105485	3.27004	89.8734	2.32068	4.43038	-	-	-
AT1G07795	77.2152	1.47679	1.58228	0	19.7257	-	-	-
AT1G07803	2.42616	68.7764	0.316456	0	28.481	-	-	-
AT1G07807	0.632911	97.7848	0	0	1.58228	-	-	-
AT1G07810	0	99.4726	0	0.105485	0.421941	-	-	-
AT1G07813	1.05485	89.557	0	0	9.38819	-	-	-
AT1G07820	67.0886	0	0	0	32.9114	0.207422	0.0260249	0.219533
AT1G07823	0.632911	96.6245	0.105485	0	2.63713	-	-	-
AT1G07827	0	0	89.4515	0	10.5485	-	-	-
AT1G07830	54.5359	36.0759	0.21097	0	9.17722	-	-	-
AT1G07833	43.038	0.105485	12.9747	0	43.8819	-	-	-
AT1G07837	40.7173	1.05485	0	0	58.2278	-	-	-
AT1G07840	0	99.4726	0	0	0.527426	-	-	-
AT1G07843	7.06751	0.105485	0.738397	0	92.0886	-	-	-
AT1G07847	25.8439	49.0506	0.632911	0	24.4726	-	-	-
AT1G07850	7.91139	62.9747	0.421941	0	28.692	-	-	-
AT1G07853	4.21941	46.6245	0	0	49.1561	-	-	-
AT1G07857	88.3966	0	0.527426	0	11.0759	-	-	-
AT1G07860	6.54008	1.05485	0	0	92.4051	-	-	-
AT1G07863	7.27848	0.105485	1.16034	0	91.4557	-	-	-
AT1G07867	55.6962	0.949367	0.843882	0	42.5105	-	-	-
AT1G07870	21.6245	73.4177	0	0	4.95781	-	-	-
AT1G07873	34.9156	0	0.105485	0	64.9789	-	-	-
AT1G07877	6.22363	47.8903	0	0	45.8861	-	-	-
AT1G07880	12.0253	75	0	0	12.9747	0.372587	0.114711	0.086598
AT1G07883	0	2.1097	0	0	97.8903	-	-	-
AT1G07885	9.49367	3.5865	0	0	86.9198	-	-	-
AT1G07887	4.32489	20.8861	71.6245	0	3.16456	-	-	-
AT1G07890	82.173	8.22785	0.21097	0	9.38819	0.251641	0.332911	0.114577
AT1G07893	0.105485	97.2574	0.316456	0.105485	2.21519	-	-	-
AT1G07897	87.9747	0	0.105485	0	11.9198	-	-	-
AT1G07900	7.27848	5.48523	0.316456	0	86.9198	-	-	-
AT1G07901	71.308	0	0.316456	0	28.3755	0.743396	0.131763	0.121538
AT1G07902	72.6793	0.527426	0.421941	0	26.3713	-	-	-
AT1G07903	72.7848	0	0.105485	0	27.1097	-	-	-
AT1G07907	35.2321	14.8734	1.05485	0	48.8397	-	-	-
AT1G07910	0	99.8945	0	0	0.105485	0.129209	0.296225	0.286441
AT1G07913	74.5781	1.16034	0.105485	0	24.1561	-	-	-
AT1G07917	23.9451	5.06329	0.105485	0	70.8861	-	-	-
AT1G07920	6.4346	77.2152	0.105485	0	16.2447	-	-	-
AT1G07923	30.6962	21.8354	1.89873	0	45.5696	-	-	-
AT1G07927	83.7553	6.01266	1.47679	0	8.75527	-	-	-
AT1G07930	4.32489	87.3418	0	0	8.33333	-	-	-
AT1G07933	23.2068	10.5485	0.105485	0	66.1392	-	-	-
AT1G07937	7.70042	2.00422	0.105485	0	90.1899	-	-	-
AT1G07940	6.32911	79.8523	0	0	13.8186	-	-	-
AT1G07943	2.42616	68.038	0.105485	0	29.4304	-	-	-
AT1G07947	0.316456	0	98.3122	0	1.37131	-	-	-
AT1G07950	68.7764	18.7764	0	0	12.4473	-	-	-
AT1G07957	0	0	0	0	100	-	-	-
AT1G07960	14.135	74.1561	0	0	11.7089	0.180344	0.20674	0.349362
AT1G07963	61.1814	7.59494	0	0	31.2236	-	-	-
AT1G07967	0.949367	95.0422	0	0	4.00844	-	-	-
AT1G07970	0	99.1561	0.21097	0.21097	0.421941	-	-	-
AT1G07973	0.949367	2.8481	14.9789	0	81.2236	-	-	-
AT1G07977	85.3376	0.949367	7.173	0	6.54008	-	-	-
AT1G07980	4.43038	5.16878	69.7257	0.105485	20.5696	-	-	-
AT1G07983	11.6034	0	0	0	88.3966	-	-	-
AT1G07985	1.16034	0.632911	0.105485	0	98.1013	0.171669	0.780094	0.0172918
AT1G07987	7.59494	43.7764	0.21097	0	48.4177	-	-	-
AT1G07990	0	99.8945	0	0	0.105485	-	-	-
AT1G07993	87.0253	2.32068	0.316456	0	10.3376	-	-	-
AT1G07997	32.0675	3.5865	0.105485	0	64.2405	-	-	-
AT1G08000	7.38397	87.2363	0	0	5.37975	-	-	-
AT1G08003	7.06751	57.7004	0	0	35.2321	-	-	-
AT1G08005	39.7679	1.58228	0	0	58.6498	0.292633	0.200757	0.0311245
AT1G08007	34.5992	16.0338	0.738397	0	48.6287	-	-	-
AT1G08010	0	98.8397	0	0	1.16034	0.0321944	0.437297	0.0573203
AT1G08013	84.5992	2.32068	7.91139	0	5.16878	-	-	-
AT1G08017	83.7553	1.37131	2.53165	0	12.3418	-	-	-
AT1G08023	81.4346	0.316456	2.53165	0	15.7173	-	-	-
AT1G08027	14.4515	3.48101	5.27426	0	76.7932	-	-	-
AT1G08030	0	99.2616	0	0	0.738397	-	-	-
AT1G08033	1.79325	86.4979	0	0	11.7089	-	-	-
AT1G08035	7.48945	18.1435	0	0	74.3671	-	-	-
AT1G08037	89.9789	0.105485	0	0	9.91561	-	-	-
AT1G08040	0	98.7342	0	0	1.26582	-	-	-
AT1G08043	81.7511	6.64557	0	0	11.6034	-	-	-
AT1G08047	97.7848	0	0.105485	0	2.1097	-	-	-
AT1G08050	33.9662	52.5316	0.105485	0	13.3966	-	-	-
AT1G08053	0	2.74262	96.4135	0	0.843882	-	-	-
AT1G08057	73.3122	0.105485	2.42616	0	24.1561	-	-	-
AT1G08060	0	99.8945	0	0	0.105485	-	-	-
AT1G08063	51.3713	0.21097	1.26582	0	47.1519	-	-	-
AT1G08065	56.3291	2.53165	0.316456	0	40.8228	-	-	-
AT1G08070	1.16034	97.8903	0	0	0.949367	-	-	-
AT1G08073	0.21097	99.4726	0.105485	0	0.21097	-	-	-
AT1G08077	3.27004	64.346	26.8987	0	5.48523	-	-	-
AT1G08080	25.5274	5.06329	0.316456	0	69.0928	-	-	-
AT1G08087	20.5696	0.632911	0.105485	0	78.692	-	-	-
AT1G08090	50.5274	30.0633	0.527426	0	18.8819	-	-	-
AT1G08093	86.6034	0	0.527426	0	12.8692	-	-	-
AT1G08097	42.5105	0	0.527426	0	56.962	-	-	-
AT1G08100	42.9325	32.5949	3.05907	0.105485	21.308	-	-	-
AT1G08103	16.0338	0.21097	3.69198	0	80.0633	-	-	-
AT1G08107	0	0	0.527426	0	99.4726	-	-	-
AT1G08110	0.21097	98.7342	0	0	1.05485	-	-	-
AT1G08113	0	0	0.527426	0	99.4726	-	-	-
AT1G08115	82.0675	0	0	0	17.9325	0.00294883	0.992842	0.0224499
AT1G08117	0	0	0.527426	0	99.4726	-	-	-
AT1G08120	0.738397	83.7553	0	0	15.5063	-	-	-
AT1G08123	0	0	1.26582	0	98.7342	-	-	-
AT1G08125	0	99.6835	0	0	0.316456	-	-	-
AT1G08127	78.7975	0	0.21097	0	20.9916	-	-	-
AT1G08130	0	99.5781	0	0	0.421941	-	-	-
AT1G08133	18.4599	0.21097	1.05485	0	80.2743	-	-	-
AT1G08135	39.8734	49.8945	0.527426	0.105485	9.59916	-	-	-
AT1G08137	43.7764	0.105485	0.632911	0	55.4852	-	-	-
AT1G08140	17.4051	60.9705	1.58228	0.105485	19.9367	-	-	-
AT1G08143	73.9451	0	0.949367	0	25.1055	-	-	-
AT1G08147	57.4895	1.58228	2.63713	0	38.2911	-	-	-
AT1G08150	42.2996	34.8101	0.527426	0	22.3629	-	-	-
AT1G08153	24.6835	2.8481	0	0	72.4684	-	-	-
AT1G08157	0	0	45.4641	0	54.5359	-	-	-
AT1G08160	79.5359	6.85654	0.105485	0	13.5021	-	-	-
AT1G08163	0	0	45.4641	0	54.5359	-	-	-
AT1G08165	3.48101	1.05485	0	0	95.4641	0.243581	0.312429	0.0265203
AT1G08170	78.481	8.96624	0.105485	0	12.4473	0.12721	0.76963	0.0405869
AT1G08173	23.4177	1.16034	0.632911	0	74.789	-	-	-
AT1G08177	0	0.632911	0.421941	0	98.9451	-	-	-
AT1G08180	6.54008	0.105485	0	0	93.3544	0.262276	0.416853	0.152232
AT1G08183	47.4684	1.68776	3.16456	0	47.6793	-	-	-
AT1G08187	20.1477	6.22363	24.789	0	48.8397	-	-	-
AT1G08190	0	99.6835	0	0	0.316456	-	-	-
AT1G08193	32.4895	34.0717	5.37975	0	28.0591	-	-	-
AT1G08197	1.68776	2.95359	49.0506	0	46.308	-	-	-
AT1G08200	0.21097	95.7806	0	0	4.00844	-	-	-
AT1G08207	1.16034	17.4051	75.5274	0	5.90717	-	-	-
AT1G08210	0	98.5232	0	0	1.47679	-	-	-
AT1G08213	2.00422	0.21097	58.4388	0	39.346	-	-	-
AT1G08217	2.00422	0.105485	57.173	0	40.7173	-	-	-
AT1G08220	0.316456	97.5738	0.105485	0	2.00422	-	-	-
AT1G08223	6.32911	1.16034	18.6709	0	73.8397	-	-	-
AT1G08227	5.59072	1.68776	18.6709	0	74.0506	-	-	-
AT1G08230	47.1519	4.32489	41.7722	0	6.75105	-	-	-
AT1G08237	62.2363	6.01266	3.16456	0	28.5865	-	-	-
AT1G08240	73.8397	0	8.64979	0	17.5105	-	-	-
AT1G08247	51.6878	0.21097	7.38397	0	40.7173	-	-	-
AT1G08250	34.7046	0.105485	2.95359	0	62.2363	-	-	-
AT1G08253	0.527426	0.105485	53.0591	0	46.308	-	-	-
AT1G08257	69.1983	2.21519	0	0	28.5865	-	-	-
AT1G08260	0	99.3671	0	0.316456	0.316456	-	-	-
AT1G08263	61.8143	4.32489	20.9916	0	12.8692	-	-	-
AT1G08267	77.6371	1.37131	0.105485	0	20.8861	-	-	-
AT1G08270	17.0886	26.1603	0.21097	0	56.5401	-	-	-
AT1G08273	36.0759	20.7806	0.738397	0	42.4051	-	-	-
AT1G08277	39.2405	2.63713	8.86076	0	49.2616	-	-	-
AT1G08280	2.53165	96.097	0.105485	0	1.26582	0.296704	0.452429	0.246003
AT1G08283	84.7046	0.527426	0.738397	0	14.0295	-	-	-
AT1G08287	8.64979	5.27426	82.9114	0.105485	3.05907	-	-	-
AT1G08290	47.7848	27.7426	8.64979	0	15.8228	-	-	-
AT1G08293	31.1181	8.64979	44.4093	0	15.8228	-	-	-
AT1G08297	78.5865	0	0.527426	0	20.8861	-	-	-
AT1G08300	0.949367	98.2068	0	0	0.843882	-	-	-
AT1G08303	57.4895	0.949367	8.64979	0	32.9114	-	-	-
AT1G08307	70.7806	0.105485	3.16456	0	25.9494	-	-	-
AT1G08310	29.8523	62.6582	0	0	7.48945	-	-	-
AT1G08313	43.8819	0.527426	3.48101	0	52.1097	-	-	-
AT1G08315	88.8186	0.105485	0.316456	0	10.7595	0.0978546	0.35023	0.204988
AT1G08317	0.105485	98.1013	0.527426	0	1.26582	-	-	-
AT1G08320	28.7975	14.346	0.105485	0	56.7511	0.141987	0.620146	0.0329883
AT1G08323	44.3038	43.038	0.843882	0	11.8143	-	-	-
AT1G08327	0	0.21097	4.11392	0	95.6751	-	-	-
AT1G08333	7.70042	80.3797	0	0	11.9198	-	-	-
AT1G08337	11.8143	0.738397	2.32068	0	85.1266	-	-	-
AT1G08340	19.6203	69.5148	0.105485	0	10.7595	-	-	-
AT1G08343	0	0.527426	6.85654	0	92.616	-	-	-
AT1G08347	36.6034	5.59072	0.949367	0	56.8565	-	-	-
AT1G08350	0	99.3671	0	0	0.632911	-	-	-
AT1G08353	56.962	0.738397	0	0	42.2996	-	-	-
AT1G08357	88.1857	1.16034	4.00844	0	6.64557	-	-	-
AT1G08360	43.8819	30.9072	0	0	25.211	-	-	-
AT1G08363	0	0	0	0	100	-	-	-
AT1G08367	0	8.86076	34.7046	0	56.4346	-	-	-
AT1G08370	0	97.1519	0	0	2.8481	-	-	-
AT1G08377	0	0	13.7131	0	86.2869	-	-	-
AT1G08380	8.64979	1.68776	0.105485	0	89.557	0.256874	0.0902591	0.0938113
AT1G08383	41.5612	0.738397	41.5612	0	16.1392	-	-	-
AT1G08387	2.32068	86.0759	0.105485	0	11.4979	-	-	-
AT1G08390	74.0506	5.37975	0	0	20.5696	-	-	-
AT1G08393	20.5696	0.738397	0.421941	0	78.27	-	-	-
AT1G08397	41.4557	1.79325	0.21097	0	56.5401	-	-	-
AT1G08400	0	99.5781	0	0	0.421941	-	-	-
AT1G08403	93.7764	0.21097	1.37131	0	4.64135	-	-	-
AT1G08410	0	99.6835	0	0.105485	0.21097	-	-	-
AT1G08413	22.6793	0.843882	15.6118	0	60.865	-	-	-
AT1G08417	1.05485	3.05907	83.3333	0	12.5527	-	-	-
AT1G08420	0	99.6835	0	0.105485	0.21097	-	-	-
AT1G08427	10.0211	85.0211	0.105485	0	4.85232	-	-	-
AT1G08430	70.7806	20.2532	0.527426	0	8.43882	-	-	-
AT1G08433	69.3038	0.105485	0.949367	0	29.6414	-	-	-
AT1G08437	17.0886	0.105485	1.05485	0	81.7511	-	-	-
AT1G08440	65.4008	10.0211	0.527426	0	24.0506	-	-	-
AT1G08443	59.8101	10.0211	0	0	30.1688	-	-	-
AT1G08447	26.7932	5.80169	0.105485	0	67.2996	-	-	-
AT1G08450	0	99.1561	0	0.21097	0.632911	-	-	-
AT1G08453	43.2489	7.59494	0.527426	0	48.6287	-	-	-
AT1G08457	28.1646	40.6118	0.21097	0	31.0127	-	-	-
AT1G08460	22.8903	67.2996	0	0	9.81013	-	-	-
AT1G08463	24.2616	31.2236	0.21097	0	44.3038	-	-	-
AT1G08465	64.0295	7.173	1.16034	0	27.6371	-	-	-
AT1G08470	78.1646	12.3418	0	0	9.49367	0.290093	0.154268	0.287897
AT1G08473	7.27848	2.00422	0	0	90.7173	-	-	-
AT1G08477	3.37553	36.7089	2.42616	0.105485	57.384	-	-	-
AT1G08480	58.2278	12.9747	0.105485	0	28.692	-	-	-
AT1G08483	38.0802	8.22785	0.105485	0	53.5865	-	-	-
AT1G08487	57.4895	1.58228	1.79325	0	39.135	-	-	-
AT1G08490	0.105485	98.9451	0	0	0.949367	-	-	-
AT1G08493	83.2278	1.58228	0	0	15.1899	-	-	-
AT1G08497	76.1603	0	0	0	23.8397	-	-	-
AT1G08500	50.8439	1.05485	0	0	48.1013	0.261966	0.14595	0.456785
AT1G08503	37.6582	0.21097	34.9156	0	27.2152	-	-	-
AT1G08507	0.949367	10.1266	49.6835	0.105485	39.135	-	-	-
AT1G08510	0.949367	93.4599	0	0	5.59072	-	-	-
AT1G08513	0.105485	44.3038	47.0464	1.58228	6.96203	-	-	-
AT1G08517	18.6709	1.37131	74.1561	0	5.80169	-	-	-
AT1G08520	0	99.6835	0	0	0.316456	-	-	-
AT1G08523	91.6667	0	0.316456	0	8.01688	-	-	-
AT1G08530	22.5738	39.346	0.843882	0	37.2363	-	-	-
AT1G08533	1.47679	0.316456	89.4515	0	8.75527	-	-	-
AT1G08537	0.105485	77.9536	8.01688	0	13.9241	-	-	-
AT1G08540	0	99.789	0	0	0.21097	-	-	-
AT1G08543	48.4177	0.105485	1.58228	0	49.8945	-	-	-
AT1G08547	31.2236	14.0295	0.316456	0	54.4304	-	-	-
AT1G08550	0	99.3671	0	0	0.632911	-	-	-
AT1G08553	74.789	0	0.421941	0	24.789	-	-	-
AT1G08557	0.527426	91.7722	0.105485	0	7.59494	-	-	-
AT1G08560	31.0127	17.616	0.105485	0	51.2658	-	-	-
AT1G08563	65.0844	0	0	0	34.9156	-	-	-
AT1G08567	61.1814	0.527426	0	0	38.2911	-	-	-
AT1G08570	60.0211	20.0422	0.316456	0	19.6203	-	-	-
AT1G08573	61.4979	0.105485	0.105485	0	38.2911	-	-	-
AT1G08577	79.2194	2.74262	0.316456	0	17.7215	-	-	-
AT1G08580	52.2152	4.74684	0.105485	0	42.9325	0.322108	0.102944	0.20193
AT1G08583	0	0	0.421941	0	99.5781	-	-	-
AT1G08587	95.6751	0	0.21097	0	4.11392	-	-	-
AT1G08590	0	99.5781	0	0	0.421941	-	-	-
AT1G08592	0	99.6835	0	0	0.316456	-	-	-
AT1G08593	25.8439	1.68776	0	0	72.4684	-	-	-
AT1G08597	8.22785	14.8734	2.32068	0	74.5781	-	-	-
AT1G08600	0	100	0	0	0	-	-	-
AT1G08603	71.9409	0.316456	0.316456	0	27.4262	-	-	-
AT1G08607	17.9325	6.75105	10.7595	0	64.557	-	-	-
AT1G08610	0.105485	99.5781	0	0	0.316456	-	-	-
AT1G08613	78.903	3.27004	0.105485	0	17.7215	-	-	-
AT1G08620	0	99.789	0	0.105485	0.105485	-	-	-
AT1G08623	21.097	0.949367	23.7342	0	54.2194	-	-	-
AT1G08627	60.2321	1.16034	24.3671	0	14.2405	-	-	-
AT1G08630	23.8397	63.0802	0.316456	0	12.7637	-	-	-
AT1G08633	90.0844	1.05485	0	0	8.86076	-	-	-
AT1G08637	89.135	0.316456	0.421941	0	10.1266	-	-	-
AT1G08640	0	98.9451	0	0	1.05485	0.229041	0.0654362	0.199753
AT1G08643	66.3502	0	0.421941	0	33.2278	-	-	-
AT1G08645	56.3291	0.105485	0.21097	0	43.3544	-	-	-
AT1G08647	58.6498	14.9789	0	0	26.3713	-	-	-
AT1G08650	90.2954	0.105485	0.105485	0	9.49367	0.152069	0.0206906	0.112034
AT1G08653	23.6287	0.105485	0	0	76.2658	-	-	-
AT1G08657	2.74262	56.6456	2.8481	0	37.7637	-	-	-
AT1G08660	0	99.4726	0	0	0.527426	0.127087	0.0716752	0.202598
AT1G08663	16.7722	21.6245	2.95359	0	58.6498	-	-	-
AT1G08667	8.22785	0.316456	0.527426	0	90.9283	-	-	-
AT1G08670	73.5232	7.38397	0.316456	0	18.7764	-	-	-
AT1G08673	5.48523	0	0.421941	0	94.0928	-	-	-
AT1G08677	8.96624	13.6076	6.22363	0	71.2025	-	-	-
AT1G08680	0	99.8945	0	0	0.105485	-	-	-
AT1G08683	23.8397	9.49367	6.22363	0	60.443	-	-	-
AT1G08687	44.0928	0.421941	0.843882	0	54.6414	-	-	-
AT1G08695	42.9325	0.316456	0	0	56.7511	-	-	-
AT1G08697	76.1603	0.105485	0.843882	0	22.8903	-	-	-
AT1G08700	57.384	27.2152	0.21097	0	15.1899	-	-	-
AT1G08703	0	0	46.8354	0	53.1646	-	-	-
AT1G08707	23.2068	45.7806	0.316456	0	30.6962	-	-	-
AT1G08710	31.6456	60.654	0.21097	0	7.48945	-	-	-
AT1G08713	81.962	4.85232	6.11814	0	7.06751	-	-	-
AT1G08717	0	0	0	0	100	-	-	-
AT1G08720	0	99.5781	0	0	0.421941	-	-	-
AT1G08723	22.3629	0	0	0	77.6371	-	-	-
AT1G08727	1.68776	84.2827	0	0	14.0295	-	-	-
AT1G08730	0.316456	96.519	0.316456	0.632911	2.21519	-	-	-
AT1G08733	64.135	0.21097	0	0	35.654	-	-	-
AT1G08737	34.3882	56.2236	0	0	9.38819	-	-	-
AT1G08743	16.5612	0.316456	18.9873	0	64.135	-	-	-
AT1G08747	0.738397	92.4051	0	0	6.85654	-	-	-
AT1G08750	0.21097	99.2616	0	0	0.527426	-	-	-
AT1G08753	13.8186	4.95781	0.105485	0	81.1181	-	-	-
AT1G08757	13.8186	8.22785	4.00844	0	73.9451	-	-	-
AT1G08760	0.105485	99.6835	0	0	0.21097	-	-	-
AT1G08763	66.1392	0.949367	0.316456	0	32.5949	-	-	-
AT1G08765	45.9916	3.90295	32.4895	0	17.616	-	-	-
AT1G08767	33.5443	6.4346	0.105485	0	59.9156	-	-	-
AT1G08770	84.2827	0.316456	0	0	15.4008	-	-	-
AT1G08773	34.7046	4.74684	17.0886	0	43.4599	-	-	-
AT1G08775	0.527426	1.05485	96.6245	0	1.79325	-	-	-
AT1G08777	70.2532	0.105485	0	0	29.6414	-	-	-
AT1G08780	25.3165	34.8101	0.105485	0	39.7679	-	-	-
AT1G08783	37.8692	11.4979	32.8059	0	17.827	-	-	-
AT1G08785	3.05907	0.105485	6.96203	0	89.8734	-	-	-
AT1G08787	53.27	0	5.48523	0	41.2447	-	-	-
AT1G08790	8.12236	12.9747	0.105485	0	78.7975	-	-	-
AT1G08793	0	0.105485	83.8608	0	16.0338	-	-	-
AT1G08795	3.90295	24.5781	45.1477	0	26.3713	-	-	-
AT1G08797	77.0042	2.42616	2.74262	0	17.827	-	-	-
AT1G08800	1.26582	96.73	0	0	2.00422	-	-	-
AT1G08803	70.8861	1.47679	0	0	27.6371	-	-	-
AT1G08805	0.632911	0.527426	6.22363	0	92.616	-	-	-
AT1G08807	57.0675	0.949367	21.097	0	20.8861	-	-	-
AT1G08810	16.6667	17.9325	0	0	65.4008	-	-	-
AT1G08813	0	0.21097	37.2363	0	62.5527	-	-	-
AT1G08815	15.6118	0.843882	10.654	0	72.8903	-	-	-
AT1G08817	18.1435	0.316456	5.27426	0	76.2658	-	-	-
AT1G08820	0	99.3671	0	0	0.632911	-	-	-
AT1G08823	50.7384	0.21097	0.316456	0	48.7342	-	-	-
AT1G08825	1.89873	7.38397	81.8565	0	8.86076	-	-	-
AT1G08827	77.7426	1.89873	0.421941	0	19.9367	-	-	-
AT1G08830	5.48523	86.2869	0	0	8.22785	0.178561	0.0798536	0.168902
AT1G08833	0.21097	7.173	90.5063	0	2.1097	-	-	-
AT1G08835	5.06329	2.74262	21.9409	0	70.2532	-	-	-
AT1G08840	0	99.6835	0	0.21097	0.105485	0.163012	0.337574	0.182849
AT1G08843	47.5738	0.105485	10.0211	0	42.2996	-	-	-
AT1G08845	0.105485	99.0506	0	0	0.843882	-	-	-
AT1G08847	18.2489	12.5527	2.95359	0	66.2447	-	-	-
AT1G08853	90.1899	2.63713	4.21941	0	2.95359	-	-	-
AT1G08855	0	2.53165	95.7806	0	1.68776	-	-	-
AT1G08857	3.05907	66.9831	2.32068	4.85232	22.7848	-	-	-
AT1G08860	0	99.1561	0	0	0.843882	0.0379494	0.790899	0.0195601
AT1G08863	81.2236	0.949367	0.421941	0	17.4051	-	-	-
AT1G08865	10.5485	14.9789	0.105485	0	74.3671	-	-	-
AT1G08867	43.9873	0	0	0	56.0127	-	-	-
AT1G08870	86.2869	0	0.21097	0	13.5021	-	-	-
AT1G08875	8.33333	9.2827	0.21097	0	82.173	-	-	-
AT1G08877	91.5612	0	0.105485	0	8.33333	-	-	-
AT1G08880	81.0127	0.316456	0	0	18.6709	-	-	-
AT1G08883	77.8481	0	0.21097	0	21.9409	-	-	-
AT1G08885	43.3544	0	0	0	56.6456	-	-	-
AT1G08887	89.8734	1.58228	0.316456	0	8.22785	-	-	-
AT1G08890	84.3882	2.32068	0.21097	0	13.0802	0.129628	0.180475	0.0891939
AT1G08893	15.4008	2.1097	8.33333	0	74.1561	-	-	-
AT1G08895	68.9873	0.527426	9.59916	0	20.8861	-	-	-
AT1G08897	73.5232	1.89873	8.12236	0	16.4557	-	-	-
AT1G08900	87.3418	2.32068	0.105485	0	10.2321	0.363124	0.0776833	0.116533
AT1G08903	89.2405	0.105485	0.421941	0	10.2321	-	-	-
AT1G08905	67.2996	0.105485	0	0	32.5949	-	-	-
AT1G08907	18.5654	0.105485	0.316456	0	81.0127	-	-	-
AT1G08910	0	99.4726	0	0.105485	0.421941	-	-	-
AT1G08913	2.00422	1.05485	0	0	96.9409	-	-	-
AT1G08915	0	0	0	0	100	-	-	-
AT1G08917	20.3586	4.95781	0.21097	0	74.4726	-	-	-
AT1G08920	50.5274	34.2827	0.21097	0	14.9789	-	-	-
AT1G08923	85.7595	0.738397	0.21097	0	13.2911	-	-	-
AT1G08925	6.54008	0.105485	0	0	93.3544	-	-	-
AT1G08927	31.5401	0	1.05485	0	67.4051	-	-	-
AT1G08930	59.7046	1.26582	28.7975	0	10.2321	-	-	-
AT1G08933	71.6245	0	1.37131	0	27.0042	-	-	-
AT1G08935	66.7722	0.949367	0.316456	0	31.962	-	-	-
AT1G08937	0	0	0	0	100	-	-	-
AT1G08940	46.8354	12.3418	27.6371	0.105485	13.0802	-	-	-
AT1G08943	0.421941	87.3418	1.58228	0	10.654	-	-	-
AT1G08945	14.6624	0.21097	0	0	85.1266	-	-	-
AT1G08947	65.4008	0.738397	6.96203	0	26.8987	-	-	-
AT1G08950	60.3376	0	0	0	39.6624	-	-	-
AT1G08953	77.1097	0	0	0	22.8903	-	-	-
AT1G08955	2.42616	0.527426	91.7722	0	5.27426	-	-	-
AT1G08957	26.1603	4.43038	0.527426	0	68.8819	-	-	-
AT1G08960	2.00422	96.097	0	0	1.89873	0.0652648	0.365752	0.489996
AT1G08963	48.2068	0.105485	0	0	51.6878	-	-	-
AT1G08965	12.0253	0.21097	0.105485	0	87.6582	-	-	-
AT1G08967	6.32911	0.527426	76.6878	0	16.4557	-	-	-
AT1G08970	0.316456	94.5148	0	0	5.16878	-	-	-
AT1G08973	0	97.8903	0	0	2.1097	-	-	-
AT1G08975	27.4262	0.527426	0.316456	0	71.73	-	-	-
AT1G08977	87.4473	0.105485	5.37975	0	7.06751	-	-	-
AT1G08980	24.1561	64.6624	0.105485	0	11.0759	-	-	-
AT1G08983	15.1899	0	0.105485	0	84.7046	-	-	-
AT1G08985	83.4388	6.4346	1.89873	0	8.22785	-	-	-
AT1G08987	0	0.105485	0	0	99.8945	-	-	-
AT1G08990	56.6456	6.96203	0.421941	0	35.9705	0.100216	0.777059	0.0314938
AT1G08993	55.5907	0.105485	0	0	44.3038	-	-	-
AT1G08995	82.384	0.316456	0	0	17.2996	-	-	-
AT1G08997	0	0	60.0211	0	39.9789	-	-	-
AT1G09000	1.16034	95.7806	0	0	3.05907	-	-	-
AT1G09003	0	0	0	0	100	-	-	-
AT1G09005	67.616	5.90717	1.79325	0	24.6835	-	-	-
AT1G09007	34.9156	0	0	0	65.0844	-	-	-
AT1G09010	0	99.8945	0	0	0.105485	0.193617	0.0891367	0.0755692
AT1G09013	63.3966	0.316456	4.43038	0	31.8565	-	-	-
AT1G09015	70.2532	2.42616	0.21097	0	27.1097	-	-	-
AT1G09017	20.7806	1.68776	0.105485	0	77.4262	-	-	-
AT1G09020	0	99.789	0	0	0.21097	0.168286	0.391598	0.109074
AT1G09023	2.95359	94.1983	0	0	2.8481	-	-	-
AT1G09025	23.6287	0.316456	2.42616	0	73.6287	-	-	-
AT1G09027	0	0.105485	0.105485	0	99.789	-	-	-
AT1G09030	7.91139	10.5485	0.632911	0	80.9072	-	-	-
AT1G09033	58.8608	0.105485	30.3797	0	10.654	-	-	-
AT1G09035	17.1941	1.37131	13.6076	0	67.827	-	-	-
AT1G09037	91.1392	0.105485	2.53165	0	6.22363	-	-	-
AT1G09040	0	99.3671	0	0	0.632911	0.163354	0.0516395	0.104368
AT1G09043	80.1688	0.949367	0.105485	0	18.7764	-	-	-
AT1G09045	0.421941	96.519	0	0	3.05907	-	-	-
AT1G09047	77.6371	0	0	0	22.3629	-	-	-
AT1G09050	0	99.6835	0	0	0.316456	0.112876	0.0620397	0.0575298
AT1G09053	3.90295	91.4557	0	0	4.64135	-	-	-
AT1G09055	1.47679	33.8608	0	0	64.6624	-	-	-
AT1G09057	4.32489	0.316456	50.4219	0	44.9367	-	-	-
AT1G09060	0	99.789	0	0	0.21097	-	-	-
AT1G09063	90.0844	0	0	0	9.91561	-	-	-
AT1G09065	36.0759	0.21097	0.316456	0	63.3966	-	-	-
AT1G09067	61.8143	0.316456	3.05907	0	34.8101	-	-	-
AT1G09070	88.5021	0.421941	0	0	11.0759	-	-	-
AT1G09073	93.2489	0.316456	0	0	6.4346	-	-	-
AT1G09075	18.3544	0	0	0	81.6456	-	-	-
AT1G09077	83.8608	0	0.949367	0	15.1899	-	-	-
AT1G09080	5.48523	90.8228	0	0	3.69198	-	-	-
AT1G09083	0	0	0	0	100	-	-	-
AT1G09085	34.7046	1.68776	44.6203	0	18.9873	-	-	-
AT1G09087	0	0	0	0	100	-	-	-
AT1G09090	0.105485	93.2489	0.105485	0.105485	6.4346	0.0306713	0.492405	0.00628723
AT1G09093	91.6667	1.37131	0	0	6.96203	-	-	-
AT1G09095	4.11392	5.59072	81.5401	0.105485	8.64979	-	-	-
AT1G09097	57.9114	0	0.316456	0	41.7722	-	-	-
AT1G09100	0	99.5781	0	0	0.421941	0.239842	0.161037	0.315471
AT1G09103	18.1435	0	0	0	81.8565	-	-	-
AT1G09105	14.2405	0	0.527426	0	85.2321	-	-	-
AT1G09107	83.4388	3.27004	0	0	13.2911	-	-	-
AT1G09110	80.6962	0.421941	0	0	18.8819	-	-	-
AT1G09113	0	2.95359	0	0	97.0464	-	-	-
AT1G09115	6.64557	20.4641	0.421941	0	72.4684	-	-	-
AT1G09117	75.9494	0	0	0	24.0506	-	-	-
AT1G09123	21.4135	1.16034	2.32068	0	75.1055	-	-	-
AT1G09125	86.7089	0	0.527426	0	12.7637	-	-	-
AT1G09127	32.5949	0.949367	0.105485	0	66.3502	-	-	-
AT1G09130	0.316456	99.2616	0	0	0.421941	0.0743012	0.250644	0.140016
AT1G09133	91.5612	0	0.949367	0	7.48945	-	-	-
AT1G09135	11.8143	17.827	43.7764	0	26.5823	-	-	-
AT1G09137	11.9198	4.00844	82.4895	0	1.58228	-	-	-
AT1G09140	0	99.6835	0	0	0.316456	0.130117	0.484231	0.0832925
AT1G09143	0	0	0	0	100	-	-	-
AT1G09145	30.2743	0.105485	0.421941	0	69.1983	-	-	-
AT1G09147	85.0211	0	0	0	14.9789	-	-	-
AT1G09150	0	99.5781	0	0	0.421941	-	-	-
AT1G09153	8.86076	0.21097	0	0	90.9283	-	-	-
AT1G09155	94.9367	0.632911	0.949367	0	3.48101	-	-	-
AT1G09157	79.3249	3.05907	1.26582	0	16.3502	-	-	-
AT1G09160	0.632911	95.4641	0	0	3.90295	0.316022	0.0871871	0.216849
AT1G09163	83.2278	1.26582	0	0	15.5063	-	-	-
AT1G09165	62.5527	0	0.105485	0	37.3418	-	-	-
AT1G09167	7.48945	0	0	0	92.5105	-	-	-
AT1G09170	3.16456	81.4346	0.21097	0	15.1899	-	-	-
AT1G09173	75.8439	0	0.316456	0	23.8397	-	-	-
AT1G09176	21.308	0.421941	0.105485	0	78.1646	0.157837	0.0255684	0.0723436
AT1G09177	72.5738	0	0.105485	0	27.3207	-	-	-
AT1G09180	7.70042	27.1097	2.42616	0	62.7637	-	-	-
AT1G09183	0	0	0	0	100	-	-	-
AT1G09185	17.616	35.865	12.3418	4.95781	29.2194	-	-	-
AT1G09187	45.5696	0	0.105485	0	54.3249	-	-	-
AT1G09190	1.16034	96.519	0.843882	0	1.47679	-	-	-
AT1G09193	4.00844	40.2954	0.105485	0	55.5907	-	-	-
AT1G09195	0.21097	98.8397	0	0	0.949367	0.0566825	0.0184326	0.078959
AT1G09197	34.8101	0.105485	0	0	65.0844	-	-	-
AT1G09200	36.9198	0.105485	0.105485	0	62.8692	0.495913	0.100938	0.15095
AT1G09203	19.5148	0.105485	0.738397	0	79.6414	-	-	-
AT1G09205	8.22785	12.2363	36.3924	0.105485	43.038	-	-	-
AT1G09207	76.2658	0	0.316456	0	23.4177	-	-	-
AT1G09210	39.8734	52.4262	0	0	7.70042	0.222761	0.0515603	0.0978999
AT1G09213	89.4515	0	0.316456	0	10.2321	-	-	-
AT1G09215	28.7975	1.58228	55.6962	0	13.9241	-	-	-
AT1G09217	20.9916	0.632911	0	0	78.3755	-	-	-
AT1G09220	14.4515	81.2236	1.37131	0.316456	2.63713	-	-	-
AT1G09223	0	19.6203	0	0	80.3797	-	-	-
AT1G09225	0.105485	9.07173	47.5738	0	43.2489	-	-	-
AT1G09227	37.7637	4.95781	0	0	57.2785	-	-	-
AT1G09230	0	98.3122	0.105485	0	1.58228	0.253062	0.132674	0.149417
AT1G09233	0	3.5865	0.421941	0	95.9916	-	-	-
AT1G09235	15.4008	1.16034	27.2152	0.316456	55.9072	-	-	-
AT1G09237	0	0	0.105485	0	99.8945	-	-	-
AT1G09240	54.4304	23.3122	9.59916	0	12.6582	-	-	-
AT1G09243	80.2743	0	0	0	19.7257	-	-	-
AT1G09245	1.58228	0.949367	84.8101	0	12.6582	-	-	-
AT1G09247	56.0127	0	0.105485	0	43.8819	-	-	-
AT1G09250	92.827	0	0	0	7.173	0.254776	0.436655	0.102185
AT1G09253	8.22785	0	0	0	91.7722	-	-	-
AT1G09255	0.105485	0.421941	97.8903	0	1.58228	-	-	-
AT1G09257	0	97.3629	0	0	2.63713	-	-	-
AT1G09260	6.01266	2.00422	56.3291	0	35.654	-	-	-
AT1G09263	60.7595	0	0.105485	0	39.135	-	-	-
AT1G09265	0	0	100	0	0	-	-	-
AT1G09267	84.1772	0.421941	0	0	15.4008	-	-	-
AT1G09270	0	99.3671	0	0.21097	0.421941	0.257327	0.284161	0.396307
AT1G09273	74.789	0	0.105485	0	25.1055	-	-	-
AT1G09277	57.7004	0.105485	0	0	42.1941	-	-	-
AT1G09280	0	99.6835	0	0.105485	0.21097	0.105354	0.0909734	0.18237
AT1G09283	28.903	0.105485	0	0	70.9916	-	-	-
AT1G09287	76.1603	16.5612	0.738397	0	6.54008	-	-	-
AT1G09290	0	99.5781	0	0	0.421941	0.135053	0.24821	0.243941
AT1G09293	17.9325	0	0.105485	0	81.962	-	-	-
AT1G09297	10.1266	0	0.843882	0	89.0295	-	-	-
AT1G09300	0	99.3671	0	0.21097	0.421941	-	-	-
AT1G09303	0	0.21097	0.21097	0	99.5781	-	-	-
AT1G09307	6.54008	0	0	0	93.4599	-	-	-
AT1G09310	1.89873	63.9241	0	0	34.1772	-	-	-
AT1G09313	73.1013	0.421941	0.105485	0	26.3713	-	-	-
AT1G09317	67.616	7.173	0	0	25.211	-	-	-
AT1G09320	2.32068	95.4641	0	0	2.21519	-	-	-
AT1G09323	93.5654	0.421941	0.527426	0	5.48523	-	-	-
AT1G09327	3.27004	0.21097	0	0	96.519	-	-	-
AT1G09330	8.5443	83.3333	0.21097	0	7.91139	-	-	-
AT1G09333	0	0	0	0	100	-	-	-
AT1G09337	13.6076	0.105485	0	0	86.2869	-	-	-
AT1G09340	6.75105	86.8143	0	0	6.4346	-	-	-
AT1G09343	0	0	0	0	100	-	-	-
AT1G09350	83.1224	2.74262	0.21097	0	13.9241	0.494601	0.0564373	0.0584336
AT1G09353	51.8987	0.105485	4.95781	0	43.038	-	-	-
AT1G09357	28.1646	0	0.105485	0	71.73	-	-	-
AT1G09360	12.0253	6.32911	0.843882	0	80.8017	-	-	-
AT1G09363	18.038	0.527426	0	0	81.4346	-	-	-
AT1G09367	88.0802	0.21097	0	0	11.7089	-	-	-
AT1G09370	6.11814	4.95781	2.1097	0	86.8143	-	-	-
AT1G09373	86.2869	7.59494	0.421941	0	5.6962	-	-	-
AT1G09377	89.135	0.105485	0.105485	0	10.654	-	-	-
AT1G09380	74.3671	19.5148	0.21097	0	5.90717	0.0709122	0.514409	0.0120787
AT1G09383	1.79325	12.3418	65.6118	0	20.2532	-	-	-
AT1G09387	89.557	0	0.105485	0	10.3376	-	-	-
AT1G09390	20.8861	71.4135	0.21097	0.105485	7.38397	0.19705	0.0292281	0.0438345
AT1G09393	25	0.21097	0.421941	0	74.3671	-	-	-
AT1G09397	30.3797	0.21097	0.421941	0	68.9873	-	-	-
AT1G09400	73.9451	18.3544	0	0	7.70042	-	-	-
AT1G09407	18.2489	9.49367	0.105485	0	72.1519	-	-	-
AT1G09410	9.07173	85.865	0.316456	0	4.74684	0.296903	0.0282331	0.22107
AT1G09415	95.6751	1.16034	0	0	3.16456	0.471899	0.0646082	0.0795789
AT1G09417	85.865	0	0	0	14.135	-	-	-
AT1G09420	0.632911	98.3122	0	0	1.05485	-	-	-
AT1G09421	3.37553	50.9494	0	0	45.6751	-	-	-
AT1G09423	74.8945	0.21097	0.421941	0	24.4726	-	-	-
AT1G09427	6.4346	0	0	0	93.5654	-	-	-
AT1G09430	0	99.4726	0	0	0.527426	0.24287	0.058353	0.0484045
AT1G09433	15.5063	0	0.105485	0	84.3882	-	-	-
AT1G09437	90.5063	0.105485	0.105485	0	9.2827	-	-	-
AT1G09440	1.68776	96.519	0	0	1.79325	0.242101	0.147729	0.141309
AT1G09443	61.2869	20.7806	0.21097	0	17.7215	-	-	-
AT1G09447	25.7384	68.038	0	0	6.22363	-	-	-
AT1G09450	1.37131	96.9409	0	0	1.68776	0.407009	0.0718095	0.0884769
AT1G09453	2.42616	68.6709	0	0	28.903	-	-	-
AT1G09455	34.0717	2.1097	9.07173	0	54.7468	-	-	-
AT1G09457	53.481	0	0	0	46.519	-	-	-
AT1G09460	0.316456	93.8819	0	0	5.80169	0.305969	0.158209	0.0917394
AT1G09463	86.3924	0	0.105485	0	13.5021	-	-	-
AT1G09465	10.1266	0.738397	34.9156	0	54.2194	-	-	-
AT1G09467	0	0	0	0	100	-	-	-
AT1G09470	4.21941	94.1983	0	0	1.58228	0.40109	0.152985	0.168615
AT1G09473	0	0.21097	0	0	99.789	-	-	-
AT1G09475	12.9747	5.06329	39.9789	0	41.9831	-	-	-
AT1G09477	74.4726	7.59494	0.105485	0	17.827	-	-	-
AT1G09480	77.9536	1.47679	1.26582	0	19.3038	-	-	-
AT1G09483	20.7806	7.48945	0.316456	0	71.4135	-	-	-
AT1G09485	0	0.105485	99.6835	0	0.21097	-	-	-
[truncated: 31,058 more rows]

## Sheet: TableS2
Supplementary table 2. Number of genes showing association between variation of gbM or teM levels and gene expression across Arabidopsis accessions at different significance thresholds.
Methylation status	Significance threshold	Number of epigenetic eQTLs				Number of analysed genes
		+eQTLgbM	-eQTLgbM	+eQTLteM	-eQTLteM
gbM	Bonferroni (α=0.05)	614	151			18679
	0.05 FDR	1534	715
	0.1 FDR	1887	966
teM	Bonferroni (α=0.05)			15	204	1442
	0.05 FDR			62	345
	0.1 FDR			74	383

## Sheet: TableS3
Supplementary table 3. Genes showing association between intragenic DNA methylation and expression levels across Arabidopsis accessions at different significance thresholds.
Gene ID	Methylation status	Direction of effects	Effect sizes (PVE %)	P value	Significant at Bonferroni α=0.05	Significant at 0.05 FDR	Significant at 0.1 FDR	Gene description
AT1G01040	gbM	Positive	3.8025	1.03e-06	Yes	Yes	Yes	ID=AT1G01040;Name=AT1G01040;Note=dicer-like 1;curator_summary=Encodes a Dicer homolog. Dicer is a RNA helicase involved in microRNA processing. Mutations in this locus can result in embryo lethality. Embryo shape at seed maturity is globular-elongate. Other mutants convert the floral meristems to an indeterminate state%2C others yet show defects in ovule development. mRNA is expressed in all shoo…
AT1G01090	gbM	Positive	1	0.0127	No	No	Yes	ID=AT1G01090;Name=AT1G01090;Note=pyruvate dehydrogenase E1 alpha;curator_summary=pyruvate dehydrogenase E1 alpha subunit;symbol=PDH-E1 ALPHA;full_name=pyruvate dehydrogenase E1 alpha;computational_description=pyruvate dehydrogenase E1 alpha (PDH-E1 ALPHA)%3B FUNCTIONS IN: pyruvate dehydrogenase (acetyl-transferring) activity%3B INVOLVED IN: oxidation reduction%2C glycolysis%2C metabolic process%3…
AT1G01448	gbM	Positive	9.1809	1.553e-14	Yes	Yes	Yes	ID=AT1G01448;description=Natural antisense transcript overlaps with AT1G01450;Name=AT1G01448;curator_summary=Potential natural antisense gene%2C locus overlaps with AT1G01450;Note=Natural antisense transcript overlaps with AT1G01450;Dbxref=locus:4010713406;locus_type=antisense_long_noncoding_rna
AT1G01660	gbM	Positive	17.64	6.145e-28	Yes	Yes	Yes	ID=AT1G01660;Name=AT1G01660;Note=RING/U-box superfamily protein;computational_description=RING/U-box superfamily protein%3B FUNCTIONS IN: ubiquitin-protein ligase activity%3B INVOLVED IN: protein ubiquitination%3B LOCATED IN: ubiquitin ligase complex%3B CONTAINS InterPro DOMAIN/s: U box domain (InterPro:IPR003613)%3B BEST Arabidopsis thaliana protein match is: U-box domain-containing protein kina…
AT1G01670	gbM	Positive	20.7936	3.164e-33	Yes	Yes	Yes	ID=AT1G01670;Name=AT1G01670;Note=RING/U-box superfamily protein;computational_description=RING/U-box superfamily protein%3B FUNCTIONS IN: ubiquitin-protein ligase activity%3B INVOLVED IN: protein ubiquitination%3B LOCATED IN: ubiquitin ligase complex%3B EXPRESSED IN: 12 plant structures%3B EXPRESSED DURING: 7 growth stages%3B CONTAINS InterPro DOMAIN/s: U box domain (InterPro:IPR003613)%3B BEST A…
AT1G01695	gbM	Positive	1.5625	0.00177	No	Yes	Yes	ID=AT1G01695;Name=AT1G01695;Note=Phosphatidylinositol N-acetyglucosaminlytransferase subunit P-like protein;symbol=TRM33;full_name=TON1 Recruiting Motif 33;computational_description=Phosphatidylinositol N-acetyglucosaminlytransferase subunit P-related%3B FUNCTIONS IN: molecular_function unknown%3B INVOLVED IN: biological_process unknown%3B LOCATED IN: cellular_component unknown%3B BEST Arabidopsi…
AT1G01760	gbM	Positive	1.1236	0.00812	No	No	Yes	ID=AT1G01760;Name=AT1G01760;Note=denosine deaminases acting on tRNA;Alias=AtTAD1,TAD1,ortholog of yeast Tad1;computational_description=adenosine deaminases%3BRNA binding%3BRNA binding%3Badenosine deaminases%3B FUNCTIONS IN: RNA binding%2C adenosine deaminase activity%3B INVOLVED IN: RNA processing%3B LOCATED IN: cellular_component unknown%3B CONTAINS InterPro DOMAIN/s: Adenosine deaminase/editase…
AT1G01880	gbM	Positive	1.6129	0.00146	No	Yes	Yes	ID=AT1G01880;Name=AT1G01880;Note=5'-3' exonuclease family protein;curator_summary=Encodes one of two GEN1 homologs in Arabidopsis. It is a member of the class IV Rad2/XPG family of nucleases that processes Holliday junctions in a manner analogous to the HJ resolvases of phages%2C archaea%2C and bacteria.;Alias=AtGEN1,GEN1,ortholog of HsGEN1;computational_description=5'-3' exonuclease family prote…
AT1G02050	gbM	Positive	21.0681	1.967e-33	Yes	Yes	Yes	ID=AT1G02050;Name=AT1G02050;Note=Chalcone and stilbene synthase family protein;symbol=LAP6;Alias=PSKA,polyketide synthase A;full_name=LESS ADHESIVE POLLEN 6;computational_description=LESS ADHESIVE POLLEN 6 (LAP6)%3B FUNCTIONS IN: transferase activity%2C transferring acyl groups other than amino-acyl groups%2C catalytic activity%2C acyltransferase activity%3B INVOLVED IN: phenylpropanoid biosynthe…
AT1G02260	gbM	Positive	1.96	0.000468	No	Yes	Yes	ID=AT1G02260;Name=AT1G02260;Note=Divalent ion symporter;computational_description=Divalent ion symporter%3B FUNCTIONS IN: citrate transmembrane transporter activity%2C transporter activity%3B INVOLVED IN: citrate transport%2C transmembrane transport%3B LOCATED IN: endomembrane system%2C integral to membrane%3B EXPRESSED IN: 24 plant structures%3B EXPRESSED DURING: 13 growth stages%3B CONTAINS Int…
AT1G02560	gbM	Positive	1.44	0.00419	No	Yes	Yes	ID=AT1G02560;Name=AT1G02560;Note=nuclear encoded CLP protease 5;curator_summary=One of several nuclear-encoded ClpPs (caseinolytic protease). Contains a highly conserved catalytic triad of Ser-type proteases (Ser-His-Asp). The name reflects nomenclature described in Adam et. al (2001).;symbol=CLPP5;Alias=NCLPP1,NUCLEAR-ENCODED CLPP 1,NCLPP5,NUCLEAR CLPP 5;full_name=nuclear encoded CLP protease 5;…
AT1G02770	gbM	Positive	1.1236	0.00879	No	No	Yes	ID=AT1G02770;Name=AT1G02770;Note=hypothetical protein;computational_description=Protein of unknown function (DUF626)%3B CONTAINS InterPro DOMAIN/s: Protein of unknown function DUF626%2C Arabidopsis thaliana (InterPro:IPR006462)%3B BEST Arabidopsis thaliana protein match is: Protein of unknown function (DUF626) (TAIR:AT1G19060.1)%3B Has 209 Blast hits to 208 proteins in 2 species: Archae - 0%3B Ba…
AT1G02840	gbM	Positive	1.0816	0.00984	No	No	Yes	ID=AT1G02840;Name=AT1G02840;Note=RNA-binding (RRM/RBD/RNP motifs) family protein;curator_summary=SR34/SR1 is a plant homologue of the human general/alternative splicing factor SF2/ASF. Barta et al (2010) have proposed a nomenclature for Serine/Arginine-Rich Protein Splicing Factors (SR proteins): Plant Cell. 2010%2C 22:2926.;symbol=SR34;Alias=ATSRP34,At-SR34,Serine/Arginine-Rich Protein Splicing …
AT1G02980	gbM	Positive	1.4641	0.0026	No	Yes	Yes	ID=AT1G02980;Name=AT1G02980;Note=cullin 2;curator_summary=encodes an Arabidopsis cullin;symbol=CUL2;Alias=ATCUL2;full_name=cullin 2;computational_description=cullin 2 (CUL2)%3B FUNCTIONS IN: ubiquitin protein ligase binding%3B INVOLVED IN: cell cycle%2C ubiquitin-dependent protein catabolic process%3B LOCATED IN: SCF ubiquitin ligase complex%2C chloroplast envelope%3B EXPRESSED IN: sperm cell%2C …
AT1G03090	gbM	Positive	1.69	0.0012	No	Yes	Yes	ID=AT1G03090;Name=AT1G03090;Note=methylcrotonyl-CoA carboxylase alpha chain;curator_summary=MCCA is the biotinylated subunit of the dimer MCCase%2C which is involved in leucine degradation. Both subunits are nuclear coded and the active enzyme is located in the mitochondrion.;symbol=MCCA;computational_description=MCCA%3B FUNCTIONS IN: cobalt ion binding%2C methylcrotonoyl-CoA carboxylase activity…
AT1G03180	gbM	Positive	2.5921	5.8e-05	No	Yes	Yes	ID=AT1G03180;Name=AT1G03180;Note=non-structural protein;computational_description=unknown protein%3B Has 36 Blast hits to 36 proteins in 15 species: Archae - 0%3B Bacteria - 0%3B Metazoa - 3%3B Fungi - 0%3B Plants - 33%3B Viruses - 0%3B Other Eukaryotes - 0 (source: NCBI BLink).;Dbxref=PMID:18315867,PMID:18775970,locus:2014550;locus_type=protein_coding
AT1G03340	gbM	Positive	1.0201	0.0119	No	No	Yes	ID=AT1G03340;Name=AT1G03340;Note=hypothetical protein;computational_description=unknown protein%3B BEST Arabidopsis thaliana protein match is: unknown protein (TAIR:AT4G02920.1)%3B Has 44 Blast hits to 41 proteins in 13 species: Archae - 0%3B Bacteria - 1%3B Metazoa - 0%3B Fungi - 0%3B Plants - 43%3B Viruses - 0%3B Other Eukaryotes - 0 (source: NCBI BLink).;Dbxref=PMID:20736450,locus:2014470;locu…
AT1G03520	gbM	Positive	2.1609	0.00024	No	Yes	Yes	ID=AT1G03520;Name=AT1G03520;Note=Core-2/I-branching beta-1%2C6-N-acetylglucosaminyltransferase family protein;computational_description=Core-2/I-branching beta-1%2C6-N-acetylglucosaminyltransferase family protein%3B FUNCTIONS IN: transferase activity%2C transferring glycosyl groups%2C acetylglucosaminyltransferase activity%3B INVOLVED IN: carbohydrate biosynthetic process%3B LOCATED IN: membrane%…
AT1G03550	gbM	Positive	1.1881	0.00669	No	No	Yes	ID=AT1G03550;Name=AT1G03550;Note=Secretory carrier membrane protein (SCAMP) family protein;symbol=SCAMP4;Alias=AtSCAMP4;full_name=Secretory carrier membrane protein 4;computational_description=Secretory carrier membrane protein (SCAMP) family protein%3B FUNCTIONS IN: transmembrane transporter activity%3B INVOLVED IN: protein transport%3B LOCATED IN: integral to membrane%3B EXPRESSED IN: 23 plant …
AT1G03620	gbM	Positive	2.3104	0.000149	No	Yes	Yes	ID=AT1G03620;Name=AT1G03620;Note=ELMO/CED-12 family protein;computational_description=ELMO/CED-12 family protein%3B FUNCTIONS IN: molecular_function unknown%3B INVOLVED IN: phagocytosis%3B LOCATED IN: cytoskeleton%3B EXPRESSED IN: 16 plant structures%3B EXPRESSED DURING: 6 growth stages%3B CONTAINS InterPro DOMAIN/s: Engulfment/cell motility%2C ELMO (InterPro:IPR006816)%3B BEST Arabidopsis thalia…
AT1G03905	gbM	Positive	7.8961	1.085e-12	Yes	Yes	Yes	ID=AT1G03905;Name=AT1G03905;Note=P-loop containing nucleoside triphosphate hydrolases superfamily protein;symbol=ABCI19;full_name=ATP-binding cassette I19;computational_description=P-loop containing nucleoside triphosphate hydrolases superfamily protein%3B FUNCTIONS IN: nucleoside-triphosphatase activity%2C ATPase activity%2C nucleotide binding%2C ATP binding%3B EXPRESSED IN: 8 plant structures%3…
AT1G03950	gbM	Positive	1.6129	0.00152	No	Yes	Yes	ID=AT1G03950;Name=AT1G03950;Note=vacuolar protein sorting-associated protein 2.3;symbol=VPS2.3;full_name=vacuolar protein sorting-associated protein 2.3;computational_description=vacuolar protein sorting-associated protein 2.3 (VPS2.3)%3B CONTAINS InterPro DOMAIN/s: Snf7 (InterPro:IPR005024)%3B BEST Arabidopsis thaliana protein match is: SNF7 family protein (TAIR:AT5G44560.1)%3B Has 1693 Blast hi…
AT1G04090	gbM	Positive	2.2201	0.000202	No	Yes	Yes	ID=AT1G04090;Name=AT1G04090;Note=vacuolar sorting-associated protein (DUF946);computational_description=Plant protein of unknown function (DUF946)%3B CONTAINS InterPro DOMAIN/s: Protein of unknown function DUF946 (InterPro:IPR009291)%3B BEST Arabidopsis thaliana protein match is: Plant protein of unknown function (DUF946) (TAIR:AT5G43950.1)%3B Has 349 Blast hits to 319 proteins in 89 species: Arc…
AT1G04390	gbM	Positive	1.7956	0.000793	No	Yes	Yes	ID=AT1G04390;Name=AT1G04390;Note=BTB/POZ domain-containing protein;computational_description=BTB/POZ domain-containing protein%3B CONTAINS InterPro DOMAIN/s: BTB/POZ (InterPro:IPR013069)%2C BTB/POZ fold (InterPro:IPR011333)%2C Kelch related (InterPro:IPR013089)%2C BTB/POZ-like (InterPro:IPR000210)%3B Has 143 Blast hits to 130 proteins in 28 species: Archae - 0%3B Bacteria - 0%3B Metazoa - 38%3B F…
AT1G04580	gbM	Positive	38.44	2.297e-67	Yes	Yes	Yes	ID=AT1G04580;Name=AT1G04580;Note=aldehyde oxidase 4;curator_summary=Encodes aldehyde oxidase AAO4 preferentially expressed in developing seeds.;symbol=AO4;Alias=AAO4,aldehyde oxidase 4,ATAO-4,arabdopsis thaliana aldehyde oxidase 4,ATAO2,ALDEHYDE OXIDASE 2;full_name=aldehyde oxidase 4;computational_description=aldehyde oxidase 4 (AO4)%3B CONTAINS InterPro DOMAIN/s: Aldehyde oxidase/xanthine dehydr…
AT1G04600	gbM	Positive	2.1316	0.000254	No	Yes	Yes	ID=AT1G04600;Name=AT1G04600;Note=myosin XI A;curator_summary=member of Myosin-like proteins;symbol=XIA;Alias=ATXIA;full_name=myosin XI A;computational_description=myosin XI A (XIA)%3B FUNCTIONS IN: motor activity%3B INVOLVED IN: actin filament-based movement%3B LOCATED IN: myosin complex%3B EXPRESSED IN: 18 plant structures%3B EXPRESSED DURING: 9 growth stages%3B CONTAINS InterPro DOMAIN/s: Dil d…
AT1G04700	gbM	Positive	1.4884	0.00221	No	Yes	Yes	ID=AT1G04700;Name=AT1G04700;Note=PB1 domain-containing protein tyrosine kinase;computational_description=PB1 domain-containing protein tyrosine kinase%3B FUNCTIONS IN: protein serine/threonine/tyrosine kinase activity%2C protein kinase activity%3B INVOLVED IN: protein amino acid phosphorylation%3B LOCATED IN: cytosol%3B EXPRESSED IN: 22 plant structures%3B EXPRESSED DURING: 14 growth stages%3B CO…
AT1G04710	gbM	Positive	1.6129	0.00148	No	Yes	Yes	ID=AT1G04710;Name=AT1G04710;Note=peroxisomal 3-ketoacyl-CoA thiolase 4;curator_summary=EC2.3.1.16 thiolase. Its transcript levels change after inducing MUTE expression in a mute background.;symbol=PKT4;Alias=KAT1,3-KETO-ACYL-COA THIOLASE 1;full_name=peroxisomal 3-ketoacyl-CoA thiolase 4;computational_description=peroxisomal 3-ketoacyl-CoA thiolase 4 (PKT4)%3B FUNCTIONS IN: transferase activity%2C…
AT1G04970	gbM	Positive	1.4884	0.00224	No	Yes	Yes	ID=AT1G04970;Name=AT1G04970;Note=lipid-binding serum glycoprotein family protein;computational_description=lipid-binding serum glycoprotein family protein%3B FUNCTIONS IN: lipid binding%3B INVOLVED IN: biological_process unknown%3B LOCATED IN: plasma membrane%2C vacuole%3B EXPRESSED IN: 25 plant structures%3B EXPRESSED DURING: 15 growth stages%3B CONTAINS InterPro DOMAIN/s: Bactericidal permeabil…
AT1G05160	gbM	Positive	3.61	1.96e-06	Yes	Yes	Yes	ID=AT1G05160;Name=AT1G05160;Note=cytochrome P450%2C family 88%2C subfamily A%2C polypeptide 3;curator_summary=Encodes an ent-kaurenoic acid hydroxylase%2C a member of the CYP88A cytochrome p450 family.;symbol=CYP88A3;Alias=ATKAO1,KAO1,ENT-KAURENOIC ACID OXYDASE 1;full_name=cytochrome P450%2C family 88%2C subfamily A%2C polypeptide 3;computational_description=cytochrome P450%2C family 88%2C subfam…
AT1G05520	gbM	Positive	1.1025	0.00901	No	No	Yes	ID=AT1G05520;Name=AT1G05520;Note=Sec23/Sec24 protein transport family protein;computational_description=Sec23/Sec24 protein transport family protein%3B FUNCTIONS IN: transporter activity%2C zinc ion binding%3B INVOLVED IN: response to salt stress%2C transport%3B LOCATED IN: COPII vesicle coat%3B EXPRESSED IN: 24 plant structures%3B EXPRESSED DURING: 13 growth stages%3B CONTAINS InterPro DOMAIN/s:…
AT1G05570	gbM	Positive	1.5376	0.00193	No	Yes	Yes	ID=AT1G05570;Name=AT1G05570;Note=callose synthase 1;curator_summary=Encodes a callose synthase 1 catalytic subunit . Member of Glycosyltransferase Family- 48.;symbol=CALS1;Alias=ATGSL06,ATGSL6,GSL06,GSL6,GLUCAN SYNTHASE-LIKE 6;full_name=callose synthase 1;computational_description=callose synthase 1 (CALS1)%3B FUNCTIONS IN: transferase activity%2C transferring glycosyl groups%2C 1%2C3-beta-glucan…
AT1G05720	gbM	Positive	4.7089	6.44e-08	Yes	Yes	Yes	ID=AT1G05720;Name=AT1G05720;Note=selenoprotein family protein;computational_description=selenoprotein family protein%3B FUNCTIONS IN: selenium binding%3B INVOLVED IN: biological_process unknown%3B LOCATED IN: endomembrane system%3B EXPRESSED IN: 22 plant structures%3B EXPRESSED DURING: 13 growth stages%3B CONTAINS InterPro DOMAIN/s: Sep15/SelM redox (InterPro:IPR014912)%3B Has 200 Blast hits to 2…
AT1G05820	gbM	Positive	4.7089	4.58e-08	Yes	Yes	Yes	ID=AT1G05820;Name=AT1G05820;Note=SIGNAL PEPTIDE PEPTIDASE-LIKE 5;symbol=SPPL5;Alias=ATSPPL5,ARABIDOPSIS THALIANA SIGNAL PEPTIDE PEPTIDASE-LIKE 5;full_name=SIGNAL PEPTIDE PEPTIDASE-LIKE 5;computational_description=SIGNAL PEPTIDE PEPTIDASE-LIKE 5 (SPPL5)%3B FUNCTIONS IN: peptidase activity%2C aspartic-type endopeptidase activity%3B INVOLVED IN: proteolysis%3B LOCATED IN: endomembrane system%2C inte…
AT1G05830	gbM	Positive	5.4756	3.38e-09	Yes	Yes	Yes	ID=AT1G05830;Name=AT1G05830;Note=trithorax-like protein 2;curator_summary=Encodes a homolog of trithorax%2C a histone-lysine N-methyltransferase. Paralog of ATX1. Unlike ATX1 which is involved in trimethylating of histone H3-mysine 4%2C ATX2 is involved in dimethylating of histone H3-lysine 4. ATX1 and ATX2 influence the expression of largely nonoverlapping gene sets. The expression pattern of AT…
AT1G05840	gbM	Positive	2.3716	0.000118	No	Yes	Yes	ID=AT1G05840;Name=AT1G05840;Note=Eukaryotic aspartyl protease family protein;computational_description=Eukaryotic aspartyl protease family protein%3B FUNCTIONS IN: aspartic-type endopeptidase activity%3B INVOLVED IN: proteolysis%3B LOCATED IN: anchored to membrane%3B EXPRESSED IN: 23 plant structures%3B EXPRESSED DURING: 15 growth stages%3B CONTAINS InterPro DOMAIN/s: Peptidase aspartic%2C cataly…
AT1G06070	gbM	Positive	1.0609	0.00989	No	No	Yes	ID=AT1G06070;Name=AT1G06070;Note=Basic-leucine zipper (bZIP) transcription factor family protein;Alias=bZIP69,basic leucine-zipper 69;computational_description=Basic-leucine zipper (bZIP) transcription factor family protein%3B FUNCTIONS IN: DNA binding%2C sequence-specific DNA binding transcription factor activity%3B INVOLVED IN: regulation of transcription%2C DNA-dependent%3B LOCATED IN: chlorop…
AT1G06250	gbM	Positive	2.5921	5.89e-05	No	Yes	Yes	ID=AT1G06250;Name=AT1G06250;Note=alpha/beta-Hydrolases superfamily protein;computational_description=alpha/beta-Hydrolases superfamily protein%3B FUNCTIONS IN: triglyceride lipase activity%3B INVOLVED IN: lipid metabolic process%3B LOCATED IN: cellular_component unknown%3B EXPRESSED IN: 10 plant structures%3B EXPRESSED DURING: 4 anthesis%2C F mature embryo stage%2C petal differentiation and expan…
AT1G06270	gbM	Positive	1.4641	0.00246	No	Yes	Yes	ID=AT1G06270;Name=AT1G06270;Note=Pentatricopeptide repeat (PPR) superfamily protein;computational_description=Pentatricopeptide repeat (PPR) superfamily protein%3B CONTAINS InterPro DOMAIN/s: Pentatricopeptide repeat (InterPro:IPR002885)%3B BEST Arabidopsis thaliana protein match is: rna processing factor 2 (TAIR:AT1G62670.1)%3B Has 12812 Blast hits to 4675 proteins in 155 species: Archae - 0%3B …
AT1G06310	gbM	Positive	14.3641	1.566e-22	Yes	Yes	Yes	ID=AT1G06310;Name=AT1G06310;Note=acyl-CoA oxidase 6;curator_summary=Encodes a putative acyl-CoA oxidase. However%2C no transcripts have been detected for this gene and no altered phenotypes have been detected in plants mutant for this gene. This suggests that ACX6 does not significantly contribute to seedling beta-oxidation of fatty acids or indole-3-butyric acid in vivo.;symbol=ACX6;full_name=ac…
AT1G06740	gbM	Positive	1.3689	0.00353	No	Yes	Yes	ID=AT1G06740;Name=AT1G06740;Note=MuDR family transposase;curator_summary=Encodes a member of a domesticated transposable element gene family MUSTANG. Members of this family are derived from transposable elements genes but gained function in plant fitness and flower development. Known members include: AT3G04605 (MUG1)%2C AT2G30640 (MUG2)%2C AT1G06740 (MUG3)%2C AT5G16505 (MUG4)%2C AT3G06940 (MUG5)%…
AT1G06840	gbM	Positive	2.6244	5.17e-05	No	Yes	Yes	ID=AT1G06840;Name=AT1G06840;Note=Leucine-rich repeat protein kinase family protein;computational_description=Leucine-rich repeat protein kinase family protein%3B FUNCTIONS IN: protein serine/threonine kinase activity%2C protein kinase activity%2C ATP binding%3B INVOLVED IN: transmembrane receptor protein tyrosine kinase signaling pathway%2C protein amino acid phosphorylation%3B LOCATED IN: plasma…
AT1G07060	gbM	Positive	17.9776	1.82e-28	Yes	Yes	Yes	ID=AT1G07060;Name=AT1G07060;Note=hypothetical protein;symbol=DFO;Alias=ATDFO;full_name=DSB formation;computational_description=unknown protein%3B Has 30 Blast hits to 30 proteins in 10 species: Archae - 0%3B Bacteria - 0%3B Metazoa - 0%3B Fungi - 0%3B Plants - 30%3B Viruses - 0%3B Other Eukaryotes - 0 (source: NCBI BLink).;Dbxref=PMID:18667720,PMID:18775970,PMID:22694475,locus:2007442;locus_type=…
AT1G07119	gbM	Positive	1.1025	0.00868	No	No	Yes	ID=AT1G07119;description=Natural antisense transcript overlaps with AT1G07120;Name=AT1G07119;curator_summary=Potential natural antisense gene%2C locus overlaps with AT1G07120;Note=Natural antisense transcript overlaps with AT1G07120;Dbxref=locus:4515102504;locus_type=antisense_long_noncoding_rna
AT1G07380	gbM	Positive	1.9321	0.000492	No	Yes	Yes	ID=AT1G07380;Name=AT1G07380;Note=Neutral/alkaline non-lysosomal ceramidase;computational_description=Neutral/alkaline non-lysosomal ceramidase%3B FUNCTIONS IN: ceramidase activity%3B INVOLVED IN: biological_process unknown%3B LOCATED IN: plasma membrane%3B EXPRESSED IN: 23 plant structures%3B EXPRESSED DURING: 13 growth stages%3B CONTAINS InterPro DOMAIN/s: Neutral/alkaline nonlysosomal ceramidas…
AT1G07390	gbM	Positive	3.6481	1.56e-06	Yes	Yes	Yes	ID=AT1G07390;Name=AT1G07390;Note=receptor like protein 1;symbol=RLP1;Alias=AtRLP1,receptor like protein 1;full_name=receptor like protein 1;computational_description=receptor like protein 1 (RLP1)%3B CONTAINS InterPro DOMAIN/s: Leucine-rich repeat%2C typical subtype (InterPro:IPR003591)%2C Leucine-rich repeat-containing N-terminal domain%2C type 2 (InterPro:IPR013210)%2C Leucine-rich repeat (Inte…
AT1G07520	gbM	Positive	3.5721	2.2e-06	Yes	Yes	Yes	ID=AT1G07520;Name=AT1G07520;Note=GRAS family transcription factor;computational_description=GRAS family transcription factor%3B CONTAINS InterPro DOMAIN/s: Transcription factor GRAS (InterPro:IPR005202)%3B BEST Arabidopsis thaliana protein match is: GRAS family transcription factor (TAIR:AT2G29065.1)%3B Has 2426 Blast hits to 2385 proteins in 289 species: Archae - 0%3B Bacteria - 8%3B Metazoa - 3…
AT1G07590	gbM	Positive	1.4161	0.00297	No	Yes	Yes	ID=AT1G07590;Name=AT1G07590;Note=Tetratricopeptide repeat (TPR)-like superfamily protein;computational_description=Tetratricopeptide repeat (TPR)-like superfamily protein%3B INVOLVED IN: response to cadmium ion%3B LOCATED IN: mitochondrion%3B EXPRESSED IN: 12 plant structures%3B EXPRESSED DURING: 4 anthesis%2C F mature embryo stage%2C petal differentiation and expansion stage%2C E expanded cotyle…
AT1G07705	gbM	Positive	1.0816	0.00914	No	No	Yes	ID=AT1G07705;Name=AT1G07705;Note=NOT2 / NOT3 / NOT5 family;Alias=NOT2a,Negative on TATA less2a;computational_description=NOT2 / NOT3 / NOT5 family%3B FUNCTIONS IN: transcription regulator activity%3B INVOLVED IN: regulation of transcription%3B LOCATED IN: nucleus%2C chloroplast%3B EXPRESSED IN: 23 plant structures%3B EXPRESSED DURING: 13 growth stages%3B CONTAINS InterPro DOMAIN/s: NOT2/NOT3/NOT5…
AT1G07780	gbM	Positive	8.0089	9.174e-11	Yes	Yes	Yes	ID=AT1G07780;Name=AT1G07780;Note=phosphoribosylanthranilate isomerase 1;curator_summary=Encodes phosphoribosylanthranilate isomerase which catalyzes the third step of the tryptophan biosynthetic pathway. Member of gene family.;symbol=PAI1;Alias=TRP6,TRANSIENT RECEPTOR POTENTIAL 6;full_name=phosphoribosylanthranilate isomerase 1;computational_description=phosphoribosylanthranilate isomerase 1 (PAI…
AT1G08030	gbM	Positive	5.5696	2.62e-09	Yes	Yes	Yes	ID=AT1G08030;Name=AT1G08030;Note=tyrosylprotein sulfotransferase;curator_summary=Encodes a tyrosylprotein sulfotransferase (TPST). This protein is a 500-aa type I transmembrane protein that shows no sequence similarity to animal TPSTs. Activity confirmed by protein expression in yeast. TPST is expressed throughout the plant body%2C and the highest levels of expression are in the root apical meris…
AT1G08125	gbM	Positive	3.5344	2.28e-06	Yes	Yes	Yes	ID=AT1G08125;Name=AT1G08125;Note=S-adenosyl-L-methionine-dependent methyltransferases superfamily protein;computational_description=S-adenosyl-L-methionine-dependent methyltransferases superfamily protein%3B CONTAINS InterPro DOMAIN/s: Methyltransferase-16%2C putative (InterPro:IPR019410)%3B BEST Arabidopsis thaliana protein match is: S-adenosyl-L-methionine-dependent methyltransferases superfami…
AT1G08210	gbM	Positive	1.2769	0.00492	No	Yes	Yes	ID=AT1G08210;Name=AT1G08210;Note=Eukaryotic aspartyl protease family protein;computational_description=Eukaryotic aspartyl protease family protein%3B FUNCTIONS IN: aspartic-type endopeptidase activity%3B INVOLVED IN: proteolysis%3B LOCATED IN: anchored to membrane%2C plant-type cell wall%3B EXPRESSED IN: 22 plant structures%3B EXPRESSED DURING: 13 growth stages%3B CONTAINS InterPro DOMAIN/s: Pept…
AT1G08460	gbM	Positive	1.6384	0.00155	No	Yes	Yes	ID=AT1G08460;Name=AT1G08460;Note=histone deacetylase 8;symbol=HDA08;Alias=ATHDA8,HDA8,HISTONE DEACETYLASE 8;full_name=histone deacetylase 8;computational_description=histone deacetylase 8 (HDA08)%3B CONTAINS InterPro DOMAIN/s: Histone deacetylase superfamily (InterPro:IPR000286)%3B BEST Arabidopsis thaliana protein match is: histone deacetylase 5 (TAIR:AT5G61060.1)%3B Has 9025 Blast hits to 8820 …
AT1G08730	gbM	Positive	1.5129	0.00227	No	Yes	Yes	ID=AT1G08730;Name=AT1G08730;Note=Myosin family protein with Dil domain-containing protein;curator_summary=Class XI myosin gene;symbol=XIC;computational_description=XIC%3B CONTAINS InterPro DOMAIN/s: Dil domain (InterPro:IPR018444)%2C Dilute (InterPro:IPR002710)%2C Myosin%2C N-terminal%2C SH3-like (InterPro:IPR004009)%2C Myosin head%2C motor domain (InterPro:IPR001609)%2C IQ calmodulin-binding reg…
AT1G08910	gbM	Positive	1.3225	0.0042	No	Yes	Yes	ID=AT1G08910;Name=AT1G08910;Note=zinc ion binding protein;curator_summary=Encodes an SP-RING domain containing protein that functions in sumolaytion and is involved in positive regulation of sulfur metabolism and stress response.;Alias=PIAL1,PROTEIN INHIBITOR OF ACTIVATED STAT LIKE 1;computational_description=FUNCTIONS IN: zinc ion binding%3B INVOLVED IN: embryo development ending in seed dormanc…
AT1G09195	gbM	Positive	2.3716	0.000121	No	Yes	Yes	ID=AT1G09195;Name=AT1G09195;Note=Ppx-GppA phosphatase;computational_description=FUNCTIONS IN: molecular_function unknown%3B INVOLVED IN: biological_process unknown%3B LOCATED IN: mitochondrion%3B CONTAINS InterPro DOMAIN/s: Metal-dependent phosphohydrolase%2C HD subdomain (InterPro:IPR006674)%2C Ppx/GppA phosphatase (InterPro:IPR003695)%3B Has 30201 Blast hits to 17322 proteins in 780 species: Ar…
AT1G09420	gbM	Positive	27.4576	4.341e-45	Yes	Yes	Yes	ID=AT1G09420;Name=AT1G09420;Note=glucose-6-phosphate dehydrogenase 4;curator_summary=Encodes a protein similar to glucose-6-phosphate dehydrogenase but%2C based on amino acid differences in the active site and lack of activity%2C does not encode a functional G6PDH. The amino acid sequence for the consensus sequence of the G6PDH active site (DHYLGKE) differs in three places in this protein. gc exo…
AT1G09460	gbM	Positive	0.950625	0.015	No	No	Yes	ID=AT1G09460;Name=AT1G09460;Note=Carbohydrate-binding X8 domain superfamily protein;computational_description=Carbohydrate-binding X8 domain superfamily protein%3B LOCATED IN: endomembrane system%3B EXPRESSED IN: 19 plant structures%3B EXPRESSED DURING: 12 growth stages%3B CONTAINS InterPro DOMAIN/s: X8 (InterPro:IPR012946)%3B BEST Arabidopsis thaliana protein match is: Carbohydrate-binding X8 do…
AT1G09530	gbM	Positive	3.6864	1.47e-06	Yes	Yes	Yes	ID=AT1G09530;Name=AT1G09530;Note=phytochrome interacting factor 3;curator_summary=Transcription factor interacting with photoreceptors phyA and phyB. Forms a ternary complex in vitro with G-box element of the promoters of LHY%2C CCA1. Acts as a negative regulator of phyB signalling. It degrades rapidly after irradiation of dark grown seedlings in a process controlled by phytochromes. Does not pla…
AT1G09570	gbM	Positive	0.972196	0.0139	No	No	Yes	ID=AT1G09570;Name=AT1G09570;Note=phytochrome A;curator_summary=Light-labile cytoplasmic red/far-red light photoreceptor involved in the regulation of photomorphogenesis. It exists in two inter-convertible forms: Pr and Pfr (active) and functions as a dimer.The N terminus carries a single tetrapyrrole chromophore%2C and the C terminus is involved in dimerization. It is the sole photoreceptor media…
AT1G09600	gbM	Positive	1	0.0126	No	No	Yes	ID=AT1G09600;Name=AT1G09600;Note=Protein kinase superfamily protein;computational_description=Protein kinase superfamily protein%3B FUNCTIONS IN: protein serine/threonine kinase activity%2C protein kinase activity%2C kinase activity%2C ATP binding%3B INVOLVED IN: protein amino acid phosphorylation%2C N-terminal protein myristoylation%3B LOCATED IN: cellular_component unknown%3B EXPRESSED IN: 18 p…
AT1G09710	gbM	Positive	1.1664	0.00687	No	No	Yes	ID=AT1G09710;Name=AT1G09710;Note=Homeodomain-like superfamily protein;computational_description=Homeodomain-like superfamily protein%3B FUNCTIONS IN: DNA binding%3B INVOLVED IN: regulation of transcription%3B CONTAINS InterPro DOMAIN/s: SANT%2C DNA-binding (InterPro:IPR001005)%2C Homeodomain-like (InterPro:IPR009057)%2C Myb%2C DNA-binding (InterPro:IPR014778)%2C HTH transcriptional regulator%2C M…
AT1G09900	gbM	Positive	2.2801	0.000157	No	Yes	Yes	ID=AT1G09900;Name=AT1G09900;Note=Pentatricopeptide repeat (PPR-like) superfamily protein;computational_description=Pentatricopeptide repeat (PPR-like) superfamily protein%3B FUNCTIONS IN: molecular_function unknown%3B INVOLVED IN: biological_process unknown%3B LOCATED IN: membrane%3B EXPRESSED IN: 22 plant structures%3B EXPRESSED DURING: 13 growth stages%3B CONTAINS InterPro DOMAIN/s: Pentatricop…
AT1G09910	gbM	Positive	29.8116	1.482e-49	Yes	Yes	Yes	ID=AT1G09910;Name=AT1G09910;Note=Rhamnogalacturonate lyase family protein;computational_description=Rhamnogalacturonate lyase family protein%3B FUNCTIONS IN: lyase activity%3B INVOLVED IN: carbohydrate metabolic process%3B LOCATED IN: cellular_component unknown%3B EXPRESSED IN: 23 plant structures%3B EXPRESSED DURING: 13 growth stages%3B CONTAINS InterPro DOMAIN/s: Glycoside hydrolase-type carboh…
AT1G09930	gbM	Positive	2.4336	9.83e-05	No	Yes	Yes	ID=AT1G09930;Name=AT1G09930;Note=oligopeptide transporter 2;curator_summary=oligopeptide transporter;symbol=OPT2;Alias=ATOPT2,oligopeptide transporter 2;full_name=oligopeptide transporter 2;computational_description=oligopeptide transporter 2 (OPT2)%3B FUNCTIONS IN: oligopeptide transporter activity%3B INVOLVED IN: oligopeptide transport%2C transmembrane transport%3B LOCATED IN: plasma membrane%2…
AT1G10095	gbM	Positive	1.2996	0.00435	No	Yes	Yes	ID=AT1G10095;Name=AT1G10095;Note=Protein prenylyltransferase superfamily protein;computational_description=Protein prenylyltransferase superfamily protein%3B FUNCTIONS IN: protein prenyltransferase activity%3B INVOLVED IN: protein amino acid prenylation%3B LOCATED IN: cellular_component unknown%3B CONTAINS InterPro DOMAIN/s: Protein prenyltransferase (InterPro:IPR008940)%2C Protein prenyltransfer…
AT1G10110	gbM	Positive	9.3636	8.595e-15	Yes	Yes	Yes	ID=AT1G10110;Name=AT1G10110;Note=F-box family protein;computational_description=F-box family protein%3B BEST Arabidopsis thaliana protein match is: F-box family protein with a domain of unknown function (DUF295) (TAIR:AT4G22165.1)%3B Has 235 Blast hits to 233 proteins in 3 species: Archae - 0%3B Bacteria - 0%3B Metazoa - 0%3B Fungi - 0%3B Plants - 235%3B Viruses - 0%3B Other Eukaryotes - 0 (sourc…
AT1G10330	gbM	Positive	2.6569	4.54e-05	No	Yes	Yes	ID=AT1G10330;Name=AT1G10330;Note=Tetratricopeptide repeat (TPR)-like superfamily protein;computational_description=Tetratricopeptide repeat (TPR)-like superfamily protein%3B CONTAINS InterPro DOMAIN/s: Pentatricopeptide repeat (InterPro:IPR002885)%3B BEST Arabidopsis thaliana protein match is: Tetratricopeptide repeat (TPR)-like superfamily protein (TAIR:AT5G66520.1)%3B Has 31141 Blast hits to 12…
AT1G10610	gbM	Positive	2.4336	0.000108	No	Yes	Yes	ID=AT1G10610;Name=AT1G10610;Note=basic helix-loop-helix (bHLH) DNA-binding superfamily protein;computational_description=basic helix-loop-helix (bHLH) DNA-binding superfamily protein%3B FUNCTIONS IN: DNA binding%2C sequence-specific DNA binding transcription factor activity%3B INVOLVED IN: regulation of transcription%3B LOCATED IN: nucleus%3B EXPRESSED IN: 22 plant structures%3B EXPRESSED DURING:…
AT1G10730	gbM	Positive	3.3856	3.93e-06	No	Yes	Yes	ID=AT1G10730;Name=AT1G10730;Note=Clathrin adaptor complexes medium subunit family protein;Alias=AP1M1,adaptor protein-1 mu-adaptin 1;computational_description=Clathrin adaptor complexes medium subunit family protein%3B INVOLVED IN: intracellular protein transport%2C transport%2C vesicle-mediated transport%3B LOCATED IN: clathrin vesicle coat%2C clathrin adaptor complex%3B EXPRESSED IN: 20 plant s…
AT1G10740	gbM	Positive	1.3924	0.00319	No	Yes	Yes	ID=AT1G10740;Name=AT1G10740;Note=alpha/beta-Hydrolases superfamily protein;computational_description=alpha/beta-Hydrolases superfamily protein%3B INVOLVED IN: glycerol biosynthetic process%3B LOCATED IN: endomembrane system%3B EXPRESSED IN: 24 plant structures%3B EXPRESSED DURING: 15 growth stages%3B BEST Arabidopsis thaliana protein match is: alpha/beta-Hydrolases superfamily protein (TAIR:AT1G2…
AT1G11180	gbM	Positive	11.7649	2.71e-18	Yes	Yes	Yes	ID=AT1G11180;Name=AT1G11180;Note=Secretory carrier membrane protein (SCAMP) family protein;symbol=SCAMP2;Alias=AtSCAMP2;full_name=Secretory carrier membrane protein 2;computational_description=Secretory carrier membrane protein (SCAMP) family protein%3B FUNCTIONS IN: transmembrane transporter activity%3B INVOLVED IN: protein transport%3B LOCATED IN: integral to membrane%3B CONTAINS InterPro DOMAI…
AT1G11280	gbM	Positive	2.8224	3.31e-05	No	Yes	Yes	ID=AT1G11280;Name=AT1G11280;Note=S-locus lectin protein kinase family protein;computational_description=S-locus lectin protein kinase family protein%3B FUNCTIONS IN: in 6 functions%3B INVOLVED IN: protein amino acid phosphorylation%2C recognition of pollen%3B EXPRESSED IN: 23 plant structures%3B EXPRESSED DURING: 15 growth stages%3B CONTAINS InterPro DOMAIN/s: Curculin-like (mannose-binding) lect…
AT1G11320	gbM	Positive	17.4724	3.203e-27	Yes	Yes	Yes	ID=AT1G11320;Name=AT1G11320;Note=GDSL esterase/lipase;computational_description=unknown protein%3B FUNCTIONS IN: molecular_function unknown%3B INVOLVED IN: biological_process unknown%3B LOCATED IN: mitochondrion%2C plastid%3B EXPRESSED IN: 7 plant structures%3B EXPRESSED DURING: C globular stage%2C F mature embryo stage%2C petal differentiation and expansion stage%2C E expanded cotyledon stage%2C…
AT1G11420	gbM	Positive	1.0816	0.00963	No	No	Yes	ID=AT1G11420;Name=AT1G11420;Note=agenet domain protein (DOMAIN OF UNKNOWN FUNCTION 724 2);curator_summary=Member of the plant-specific DUF724 protein family. Arabidopsis has 10 DUF724 proteins.;symbol=DUF2;Alias=ATDUF2,DOMAIN OF UNKNOWN FUNCTION 724 2;full_name=DOMAIN OF UNKNOWN FUNCTION 724 2;computational_description=DOMAIN OF UNKNOWN FUNCTION 724 2 (DUF2)%3B FUNCTIONS IN: RNA binding%3B LOCATE…
AT1G11630	gbM	Positive	0.962361	0.0145	No	No	Yes	ID=AT1G11630;Name=AT1G11630;Note=Tetratricopeptide repeat (TPR)-like superfamily protein;computational_description=Tetratricopeptide repeat (TPR)-like superfamily protein%3B CONTAINS InterPro DOMAIN/s: Pentatricopeptide repeat (InterPro:IPR002885)%3B BEST Arabidopsis thaliana protein match is: pentatricopeptide repeat 336 (TAIR:AT1G61870.1)%3B Has 27426 Blast hits to 8035 proteins in 245 species:…
AT1G11680	gbM	Positive	1.3689	0.00352	No	Yes	Yes	ID=AT1G11680;Name=AT1G11680;Note=CYTOCHROME P450 51G1;curator_summary=putative obtusifoliol 14-alpha demethylase involved in sterol biosynthesis.;symbol=CYP51G1;Alias=CYP51A2,CYTOCHROME P450 51A2,CYP51,CYTOCHROME P450 51,EMB1738,embryo defective 1738,atCYP51,CYTOCHROME P450 51;full_name=CYTOCHROME P450 51G1;computational_description=CYTOCHROME P450 51G1 (CYP51G1)%3B FUNCTIONS IN: sterol 14-demeth…
AT1G11880	gbM	Positive	9.5481	7.284e-15	Yes	Yes	Yes	ID=AT1G11880;Name=AT1G11880;Note=transferases%2C transferring hexosyl groups;computational_description=transferases%2C transferring hexosyl groups%3B FUNCTIONS IN: transferase activity%2C transferring hexosyl groups%3B INVOLVED IN: GPI anchor biosynthetic process%3B LOCATED IN: integral to membrane%2C endoplasmic reticulum membrane%3B EXPRESSED IN: 10 plant structures%3B EXPRESSED DURING: F matur…
AT1G11905	gbM	Positive	1.2321	0.00587	No	Yes	Yes	ID=AT1G11905;Name=AT1G11905;Note=B-cell receptor-associated protein 31-like protein;computational_description=B-cell receptor-associated protein 31-like %3B FUNCTIONS IN: molecular_function unknown%3B INVOLVED IN: intracellular protein transport%3B LOCATED IN: endomembrane system%2C integral to membrane%2C endoplasmic reticulum%3B CONTAINS InterPro DOMAIN/s: B-cell receptor-associated 31-like (In…
AT1G11950	gbM	Positive	2.2801	0.00015	No	Yes	Yes	ID=AT1G11950;Name=AT1G11950;Note=Transcription factor jumonji (jmjC) domain-containing protein;computational_description=Transcription factor jumonji (jmjC) domain-containing protein%3B CONTAINS InterPro DOMAIN/s: Transcription factor jumonji/aspartyl beta-hydroxylase (InterPro:IPR003347)%2C Transcription factor jumonji (InterPro:IPR013129)%3B BEST Arabidopsis thaliana protein match is: transcrip…
AT1G12050	gbM	Positive	9.7344	1.848e-15	Yes	Yes	Yes	ID=AT1G12050;Name=AT1G12050;Note=fumarylacetoacetase;curator_summary=Encodes a fumarylacetoacetase that converts fumarylacetoacetate to acetoacetate and fumarate and is likely to be involved in tyrosine catabolism.;Alias=AtFAH,FAH,fumarylacetoacetate hydrolase,SSCD1,short-day sensitive cell deathshort-day sensitive cell deathshort-day sensitive cell death 111;computational_description=fumarylacet…
AT1G12150	gbM	Positive	3.24	6.44e-06	No	Yes	Yes	ID=AT1G12150;Name=AT1G12150;Note=weak chloroplast movement under blue light protein (DUF827);computational_description=Plant protein of unknown function (DUF827)%3B CONTAINS InterPro DOMAIN/s: Protein of unknown function DUF827%2C plant (InterPro:IPR008545)%3B BEST Arabidopsis thaliana protein match is: Plant protein of unknown function (DUF827) (TAIR:AT4G17210.1)%3B Has 175296 Blast hits to 9031…
AT1G12211	gbM	Positive	6.5536	2e-10	Yes	Yes	Yes	ID=AT1G12211;Name=AT1G12211;Note=hypothetical protein;computational_description=unknown protein%3B Has 30201 Blast hits to 17322 proteins in 780 species: Archae - 12%3B Bacteria - 1396%3B Metazoa - 17338%3B Fungi - 3422%3B Plants - 5037%3B Viruses - 0%3B Other Eukaryotes - 2996 (source: NCBI BLink).;Dbxref=PMID:17395691,locus:4515102522;locus_type=protein_coding
AT1G12300	gbM	Positive	1.5876	0.00164	No	Yes	Yes	ID=AT1G12300;Name=AT1G12300;Note=Tetratricopeptide repeat (TPR)-like superfamily protein;computational_description=Tetratricopeptide repeat (TPR)-like superfamily protein%3B INVOLVED IN: biological_process unknown%3B LOCATED IN: mitochondrion%3B CONTAINS InterPro DOMAIN/s: Pentatricopeptide repeat (InterPro:IPR002885)%3B BEST Arabidopsis thaliana protein match is: Pentatricopeptide repeat (PPR) s…
AT1G12340	gbM	Positive	5.3824	6.97e-06	No	Yes	Yes	ID=AT1G12340;Name=AT1G12340;Note=Cornichon family protein;computational_description=Cornichon family protein%3B FUNCTIONS IN: molecular_function unknown%3B INVOLVED IN: intracellular signaling pathway%3B LOCATED IN: membrane%3B EXPRESSED IN: male gametophyte%2C pollen tube%3B EXPRESSED DURING: L mature pollen stage%2C M germinated pollen stage%3B CONTAINS InterPro DOMAIN/s: Cornichon (InterPro:IP…
AT1G12390	gbM	Positive	21.5296	1.464e-32	Yes	Yes	Yes	ID=AT1G12390;Name=AT1G12390;Note=Cornichon family protein;computational_description=Cornichon family protein%3B FUNCTIONS IN: molecular_function unknown%3B INVOLVED IN: intracellular signaling pathway%3B LOCATED IN: endomembrane system%2C membrane%3B CONTAINS InterPro DOMAIN/s: Cornichon (InterPro:IPR003377)%3B BEST Arabidopsis thaliana protein match is: Cornichon family protein (TAIR:AT1G12340.1…
AT1G12470	gbM	Positive	1.0201	0.0117	No	No	Yes	ID=AT1G12470;Name=AT1G12470;Note=zinc ion binding protein;computational_description=zinc ion binding%3B FUNCTIONS IN: zinc ion binding%3B EXPRESSED IN: 24 plant structures%3B EXPRESSED DURING: 13 growth stages%3B CONTAINS InterPro DOMAIN/s: Pep3/Vps18/deep orange (InterPro:IPR007810)%2C Zinc finger%2C RING-type (InterPro:IPR001841)%3B Has 495 Blast hits to 471 proteins in 206 species: Archae - 0%…
AT1G12620	gbM	Positive	15.2881	4.585e-22	Yes	Yes	Yes	ID=AT1G12620;Name=AT1G12620;Note=Pentatricopeptide repeat (PPR) superfamily protein;computational_description=Pentatricopeptide repeat (PPR) superfamily protein%3B CONTAINS InterPro DOMAIN/s: Pentatricopeptide repeat (InterPro:IPR002885)%3B BEST Arabidopsis thaliana protein match is: Tetratricopeptide repeat (TPR)-like superfamily protein (TAIR:AT1G12300.1)%3B Has 65829 Blast hits to 15121 protei…
AT1G12640	gbM	Positive	6.7081	1.37e-10	Yes	Yes	Yes	ID=AT1G12640;Name=AT1G12640;Note=MBOAT (membrane bound O-acyl transferase) family protein;curator_summary=Encodes a lysophosphatidylcholine acyltransferase (LPCAT). Participates in the Lands cycle in developing seeds.;symbol=LPLAT1;Alias=AtLPLAT1,LPCAT1,lysophosphatidylcholine acyltransferase 1;full_name=lysophospholipid acyltransferase 1;computational_description=MBOAT (membrane bound O-acyl tra…
AT1G12700	gbM	Positive	4.6225	6.67e-08	Yes	Yes	Yes	ID=AT1G12700;Name=AT1G12700;Note=RNA processing FACTOR;curator_summary=Encodes RNA PROCESSING FACTOR 1 (RPF1)%2C a pentatricopeptide repeat (PPR) protein of the P-class containing canonical PPR-repeats. RPF1 is required for the 5%E2%80%99-end processing of the nad4 mRNA in mitochondria. Ler and other accessions impaired in processing of the nad4 mRNA 5%26
AT1G12730	gbM	Positive	5.4289	4.27e-09	Yes	Yes	Yes	ID=AT1G12730;Name=AT1G12730;Note=GPI transamidase subunit PIG-U;computational_description=GPI transamidase subunit PIG-U%3B FUNCTIONS IN: molecular_function unknown%3B INVOLVED IN: GPI anchor biosynthetic process%3B LOCATED IN: integral to membrane%2C endoplasmic reticulum membrane%3B EXPRESSED IN: 22 plant structures%3B EXPRESSED DURING: 13 growth stages%3B CONTAINS InterPro DOMAIN/s: GPI transa…
AT1G12780	gbM	Positive	1.7424	0.000974	No	Yes	Yes	ID=AT1G12780;Name=AT1G12780;Note=UDP-D-glucose/UDP-D-galactose 4-epimerase 1;curator_summary=Encodes a UDP-glucose epimerase that catalyzes the interconversion of the sugar nucleotides UDP-glucose UDP-galactose via a UDP-4-keto-hexose intermediate. Responsive to stress.;symbol=UGE1;Alias=ATUGE1,A. THALIANA UDP-GLC 4-EPIMERASE 1;full_name=UDP-D-glucose/UDP-D-galactose 4-epimerase 1;computational_d…
AT1G12790	gbM	Positive	13.8384	1.078e-21	Yes	Yes	Yes	ID=AT1G12790;Name=AT1G12790;Note=DNA ligase-like protein;computational_description=CONTAINS InterPro DOMAIN/s: RuvA domain 2-like (InterPro:IPR010994)%3B Has 29 Blast hits to 29 proteins in 9 species: Archae - 0%3B Bacteria - 2%3B Metazoa - 0%3B Fungi - 0%3B Plants - 27%3B Viruses - 0%3B Other Eukaryotes - 0 (source: NCBI BLink).;Dbxref=PMID:16394097,PMID:17208327,PMID:17521445,PMID:20736450,locu…
AT1G13140	gbM	Positive	4.1209	3.6e-07	Yes	Yes	Yes	ID=AT1G13140;Name=AT1G13140;Note=cytochrome P450%2C family 86%2C subfamily C%2C polypeptide 3;curator_summary=member of CYP86C;symbol=CYP86C3;full_name=cytochrome P450%2C family 86%2C subfamily C%2C polypeptide 3;computational_description=cytochrome P450%2C family 86%2C subfamily C%2C polypeptide 3 (CYP86C3)%3B FUNCTIONS IN: electron carrier activity%2C monooxygenase activity%2C iron ion binding%…
AT1G13150	gbM	Positive	1.2769	0.00471	No	Yes	Yes	ID=AT1G13150;Name=AT1G13150;Note=cytochrome P450%2C family 86%2C subfamily C%2C polypeptide 4;curator_summary=member of CYP86C;symbol=CYP86C4;full_name=cytochrome P450%2C family 86%2C subfamily C%2C polypeptide 4;computational_description=cytochrome P450%2C family 86%2C subfamily C%2C polypeptide 4 (CYP86C4)%3B FUNCTIONS IN: electron carrier activity%2C monooxygenase activity%2C iron ion binding%…
AT1G13270	gbM	Positive	1.1025	0.00874	No	No	Yes	ID=AT1G13270;Name=AT1G13270;Note=methionine aminopeptidase 1B;curator_summary=Encodes a methionine aminopeptidase formerly called MAP1B%2C renamed to MAP1C.;symbol=MAP1C;Alias=MAP1B,METHIONINE AMINOPEPTIDASE 1B;full_name=methionine aminopeptidase 1B;computational_description=methionine aminopeptidase 1B (MAP1C)%3B FUNCTIONS IN: metalloexopeptidase activity%2C aminopeptidase activity%3B INVOLVED I…
AT1G13350	gbM	Positive	24.8004	3.182e-40	Yes	Yes	Yes	ID=AT1G13350;Name=AT1G13350;Note=Protein kinase superfamily protein;computational_description=Protein kinase superfamily protein%3B FUNCTIONS IN: protein serine/threonine kinase activity%2C protein kinase activity%2C ATP binding%3B INVOLVED IN: protein amino acid phosphorylation%3B LOCATED IN: nucleus%2C cytoplasm%3B EXPRESSED IN: male gametophyte%2C cultured cell%2C pollen tube%3B EXPRESSED DURI…
AT1G13560	gbM	Positive	2.1609	0.00025	No	Yes	Yes	ID=AT1G13560;Name=AT1G13560;Note=aminoalcoholphosphotransferase 1;curator_summary=Encodes aminoalcoholphosphotransferase AAPT1.;symbol=AAPT1;Alias=ATAAPT1;full_name=aminoalcoholphosphotransferase 1;computational_description=aminoalcoholphosphotransferase 1 (AAPT1)%3B FUNCTIONS IN: phosphatidyltransferase activity%2C phosphotransferase activity%2C for other substituted phosphate groups%3B INVOLVED…
AT1G13790	gbM	Positive	4.6225	6.45e-08	Yes	Yes	Yes	ID=AT1G13790;Name=AT1G13790;Note=XH/XS domain-containing protein;curator_summary=Belongs to a subgroup of SGS3-like proteins that act redundantly in RNA-directed DNA methylation: AT1G15910 (FDM1)%2C AT4G00380 (FDM2)%2C AT3G12550 (FDM3)%2C AT1G13790 (FDM4)%2C AT1G80790 (FDM5).;symbol=FDM4;full_name=factor of DNA methylation 4;computational_description=XH/XS domain-containing protein%3B CONTAINS In…
AT1G13910	gbM	Positive	1.0609	0.00995	No	No	Yes	ID=AT1G13910;Name=AT1G13910;Note=Leucine-rich repeat (LRR) family protein;computational_description=Leucine-rich repeat (LRR) family protein%3B INVOLVED IN: signal transduction%3B LOCATED IN: endomembrane system%3B EXPRESSED IN: 7 plant structures%3B EXPRESSED DURING: 4 anthesis%2C petal differentiation and expansion stage%3B CONTAINS InterPro DOMAIN/s: Leucine-rich repeat (InterPro:IPR001611)%3B…
AT1G13940	gbM	Positive	1.1664	0.00676	No	No	Yes	ID=AT1G13940;Name=AT1G13940;Note=T-box transcription factor%2C putative (DUF863);computational_description=Plant protein of unknown function (DUF863)%3B CONTAINS InterPro DOMAIN/s: Protein of unknown function DUF863%2C plant (InterPro:IPR008581)%3B BEST Arabidopsis thaliana protein match is: Plant protein of unknown function (DUF863) (TAIR:AT1G69360.1)%3B Has 222 Blast hits to 202 proteins in 28 …
AT1G14340	gbM	Positive	5.9049	7.98e-10	Yes	Yes	Yes	ID=AT1G14340;Name=AT1G14340;Note=RNA-binding (RRM/RBD/RNP motifs) family protein;computational_description=RNA-binding (RRM/RBD/RNP motifs) family protein%3B FUNCTIONS IN: oxidoreductase activity%2C nucleotide binding%2C nucleic acid binding%3B INVOLVED IN: oxidation reduction%3B EXPRESSED IN: 22 plant structures%3B EXPRESSED DURING: 13 growth stages%3B CONTAINS InterPro DOMAIN/s: Aldo/keto reduc…
AT1G14530	gbM	Positive	4.7089	5.25e-08	Yes	Yes	Yes	ID=AT1G14530;Name=AT1G14530;Note=tobamovirus multiplication-like protein (DUF1084);symbol=THH1;full_name=TOM THREE HOMOLOG 1;computational_description=TOM THREE HOMOLOG 1 (THH1)%3B CONTAINS InterPro DOMAIN/s: Protein of unknown function DUF1084 (InterPro:IPR009457)%3B BEST Arabidopsis thaliana protein match is: tobamovirus multiplication protein 3 (TAIR:AT2G02180.1)%3B Has 257 Blast hits to 256 p…
AT1G14640	gbM	Positive	13.9876	5.625e-22	Yes	Yes	Yes	ID=AT1G14640;Name=AT1G14640;Note=SWAP (Suppressor-of-White-APricot)/surp domain-containing protein;computational_description=SWAP (Suppressor-of-White-APricot)/surp domain-containing protein%3B FUNCTIONS IN: RNA binding%3B INVOLVED IN: RNA processing%3B EXPRESSED IN: male gametophyte%2C flower%2C seed%2C pollen tube%3B EXPRESSED DURING: L mature pollen stage%2C M germinated pollen stage%2C 4 anth…
AT1G14642	gbM	Positive	3.6481	1.65e-06	Yes	Yes	Yes	ID=AT1G14642;Name=AT1G14642;Note=hypothetical protein;computational_description=unknown protein%3B FUNCTIONS IN: molecular_function unknown%3B INVOLVED IN: biological_process unknown%3B LOCATED IN: cellular_component unknown%3B Has 0 Blast hits to 0 proteins in 0 species (source: NCBI BLink).;Dbxref=locus:5019474611;locus_type=protein_coding
AT1G14660	gbM	Positive	7.7284	1.929e-12	Yes	Yes	Yes	ID=AT1G14660;Name=AT1G14660;Note=Na+/H+ exchanger 8;curator_summary=member of putative Na+/H+ antiporter (AtNHX) family. Functions as a plasma membrane Li+/H+ antiporter. Involved in Li+ efflux and detoxification.;symbol=NHX8;Alias=ATNHX8,Na+/H+ exchanger 8;full_name=Na+/H+ exchanger 8;computational_description=Na+/H+ exchanger 8 (NHX8)%3B CONTAINS InterPro DOMAIN/s: Cation/H+ exchanger%2C conser…
AT1G14750	gbM	Positive	8.0656	5.619e-13	Yes	Yes	Yes	ID=AT1G14750;Name=AT1G14750;Note=Cyclin family protein;curator_summary=Encodes a meiotic cyclin-like protein%2C distinct from all other known Arabidopsis cyclins. It is not required for meiotic DSB formation but is necessary for meiotic DSB repair via the homologous chromosome.;symbol=SDS;full_name=SOLO DANCERS;computational_description=SOLO DANCERS (SDS)%3B FUNCTIONS IN: cyclin-dependent protein…
AT1G14770	gbM	Positive	24.3049	1.777e-39	Yes	Yes	Yes	ID=AT1G14770;Name=AT1G14770;Note=RING/FYVE/PHD zinc finger superfamily protein;computational_description=RING/FYVE/PHD zinc finger superfamily protein%3B FUNCTIONS IN: zinc ion binding%3B INVOLVED IN: biological_process unknown%3B LOCATED IN: cellular_component unknown%3B EXPRESSED IN: 13 plant structures%3B EXPRESSED DURING: 7 growth stages%3B CONTAINS InterPro DOMAIN/s: Zinc finger%2C PHD-type%…
AT1G14910	gbM	Positive	1.8496	0.000713	No	Yes	Yes	ID=AT1G14910;Name=AT1G14910;Note=ENTH/ANTH/VHS superfamily protein;computational_description=ENTH/ANTH/VHS superfamily protein%3B FUNCTIONS IN: phospholipid binding%2C clathrin binding%2C binding%2C phosphatidylinositol binding%3B INVOLVED IN: N-terminal protein myristoylation%2C clathrin coat assembly%3B LOCATED IN: clathrin coat%2C mitochondrion%3B EXPRESSED IN: 23 plant structures%3B EXPRESSED…
AT1G15060	gbM	Positive	1.0201	0.0117	No	No	Yes	ID=AT1G15060;Name=AT1G15060;Note=alpha/beta hydrolase family protein;computational_description=Uncharacterised conserved protein UCP031088%2C alpha/beta hydrolase%3B LOCATED IN: chloroplast%3B EXPRESSED IN: 23 plant structures%3B EXPRESSED DURING: 14 growth stages%3B CONTAINS InterPro DOMAIN/s: Uncharacterised conserved protein UCP031088%2C alpha/beta hydrolase%2C At1g15070 (InterPro:IPR016969)%2…
AT1G15160	gbM	Positive	1.5376	0.00205	No	Yes	Yes	ID=AT1G15160;Name=AT1G15160;Note=MATE efflux family protein;computational_description=MATE efflux family protein%3B FUNCTIONS IN: antiporter activity%2C drug transmembrane transporter activity%2C transporter activity%3B INVOLVED IN: drug transmembrane transport%2C transmembrane transport%3B LOCATED IN: membrane%3B CONTAINS InterPro DOMAIN/s: MATE family transporter related protein (InterPro:IPR01…
AT1G15240	gbM	Positive	1.1449	0.00731	No	No	Yes	ID=AT1G15240;Name=AT1G15240;Note=phox (PX) domain-containing protein;computational_description=Phox-associated domain%3BPhox-like%3BSorting nexin%2C C-terminal%3B CONTAINS InterPro DOMAIN/s: Phox-like (InterPro:IPR001683)%2C Phox-associated domain (InterPro:IPR003114)%3B BEST Arabidopsis thaliana protein match is: Phox-associated domain%3BPhox-like%3BSorting nexin%2C C-terminal (TAIR:AT2G15900.1)…
AT1G15490	gbM	Positive	1.7956	0.000837	No	Yes	Yes	ID=AT1G15490;Name=AT1G15490;Note=alpha/beta-Hydrolases superfamily protein;computational_description=alpha/beta-Hydrolases superfamily protein%3B CONTAINS InterPro DOMAIN/s: Alpha/beta hydrolase fold-1 (InterPro:IPR000073)%3B BEST Arabidopsis thaliana protein match is: alpha/beta-Hydrolases superfamily protein (TAIR:AT1G80280.1)%3B Has 5830 Blast hits to 5818 proteins in 1057 species: Archae - 56…
AT1G15550	gbM	Positive	2.4964	9.42e-05	No	Yes	Yes	ID=AT1G15550;Name=AT1G15550;Note=gibberellin 3-oxidase 1;curator_summary=Involved in later steps of the gibberellic acid biosynthetic pathway. Activated by AGAMOUS in a cal-1%2C ap1-1 background. Deletion of 208 bp from -1016 to -809 (%26
AT1G15870	gbM	Positive	3.1329	9.18e-06	No	Yes	Yes	ID=AT1G15870;Name=AT1G15870;Note=Mitochondrial glycoprotein family protein;computational_description=Mitochondrial glycoprotein family protein%3B FUNCTIONS IN: molecular_function unknown%3B INVOLVED IN: biological_process unknown%3B LOCATED IN: mitochondrial matrix%3B EXPRESSED IN: 13 plant structures%3B EXPRESSED DURING: 7 growth stages%3B CONTAINS InterPro DOMAIN/s: Mitochondrial glycoprotein (…
AT1G16290	gbM	Positive	4.1209	3.29e-07	Yes	Yes	Yes	ID=AT1G16290;Name=AT1G16290;Note=transglycosylase;computational_description=FUNCTIONS IN: molecular_function unknown%3B INVOLVED IN: biological_process unknown%3B LOCATED IN: chloroplast%2C vacuole%3B EXPRESSED IN: 19 plant structures%3B EXPRESSED DURING: 11 growth stages%3B CONTAINS InterPro DOMAIN/s: Lytic transglycosylase-like%2C catalytic (InterPro:IPR008258)%3B Has 171 Blast hits to 155 prot…
AT1G16340	gbM	Positive	1.44	0.00279	No	Yes	Yes	ID=AT1G16340;Name=AT1G16340;Note=Aldolase superfamily protein;curator_summary=Encodes a protein with putative 3-deoxy-D-manno-octulosonic acid 8-phosphate synthetase activity. This gene share a very high sequence homology with its homologue AtkdsA1 (AT1G79500).;symbol=ATKDSA2;computational_description=ATKDSA2%3B FUNCTIONS IN: 3-deoxy-8-phosphooctulonate synthase activity%3B INVOLVED IN: metabolic…
AT1G16440	gbM	Positive	0.994009	0.0133	No	No	Yes	ID=AT1G16440;Name=AT1G16440;Note=root hair specific 3;symbol=RSH3;full_name=root hair specific 3;computational_description=root hair specific 3 (RSH3)%3B FUNCTIONS IN: kinase activity%3B INVOLVED IN: protein amino acid phosphorylation%3B LOCATED IN: plasma membrane%3B EXPRESSED IN: root hair%3B CONTAINS InterPro DOMAIN/s: Protein kinase%2C catalytic domain (InterPro:IPR000719)%2C Serine/threonine…
AT1G16445	gbM	Positive	1.5876	0.00164	No	Yes	Yes	ID=AT1G16445;Name=AT1G16445;Note=S-adenosyl-L-methionine-dependent methyltransferases superfamily protein;computational_description=S-adenosyl-L-methionine-dependent methyltransferases superfamily protein%3B INVOLVED IN: biological_process unknown%3B LOCATED IN: chloroplast%3B CONTAINS InterPro DOMAIN/s: Putative rRNA methylase (InterPro:IPR010719)%3B Has 1208 Blast hits to 1208 proteins in 621 s…
AT1G16470	gbM	Positive	1.0816	0.00936	No	No	Yes	ID=AT1G16470;Name=AT1G16470;Note=proteasome subunit PAB1;curator_summary=Encodes 20S proteasome subunit PAB1 (PAB1).;symbol=PAB1;full_name=proteasome subunit PAB1;computational_description=proteasome subunit PAB1 (PAB1)%3B FUNCTIONS IN: peptidase activity%2C endopeptidase activity%2C threonine-type endopeptidase activity%3B INVOLVED IN: response to zinc ion%2C ubiquitin-dependent protein cataboli…
AT1G16820	gbM	Positive	1.3456	0.00425	No	Yes	Yes	ID=AT1G16820;Name=AT1G16820;Note=vacuolar ATP synthase catalytic subunit-related / V-ATPase-related / vacuolar proton pump-like protein;computational_description=vacuolar ATP synthase catalytic subunit-related / V-ATPase-related / vacuolar proton pump-related%3B LOCATED IN: plasma membrane%2C vacuole%3B EXPRESSED IN: 17 plant structures%3B EXPRESSED DURING: 8 growth stages%3B BEST Arabidopsis tha…
AT1G16900	gbM	Positive	3.7249	1.28e-06	Yes	Yes	Yes	ID=AT1G16900;Name=AT1G16900;Note=Alg9-like mannosyltransferase family;curator_summary=Encodes the Arabidopsis ortholog of the yeast/human ALG9 catalyzing the luminal addition of two alpha-1%2C2 Man residues in assembling Glc3Man9GlcNAc2.;symbol=EBS3;full_name=EMS-mutagenized bri1 suppressor 3;computational_description=Alg9-like mannosyltransferase family%3B FUNCTIONS IN: sugar binding%2C transfer…
AT1G16960	gbM	Positive	1.1881	0.00977	No	No	Yes	ID=AT1G16960;Name=AT1G16960;Note=Ubiquitin domain-containing protein;computational_description=Ubiquitin domain-containing protein%3B FUNCTIONS IN: molecular_function unknown%3B INVOLVED IN: N-terminal protein myristoylation%3B LOCATED IN: cellular_component unknown%3B BEST Arabidopsis thaliana protein match is: Ubiquitin domain-containing protein (TAIR:AT1G53400.1)%3B Has 325 Blast hits to 324 p…
AT1G17020	gbM	Positive	1.1236	0.00833	No	No	Yes	ID=AT1G17020;Name=AT1G17020;Note=senescence-related gene 1;curator_summary=Encodes a novel member of the Fe(II)/ascorbate oxidase gene family%3B senescence-related gene.;symbol=SRG1;Alias=ATSRG1,SENESCENCE-RELATED GENE 1;full_name=senescence-related gene 1;computational_description=senescence-related gene 1 (SRG1)%3B CONTAINS InterPro DOMAIN/s: Oxoglutarate/iron-dependent oxygenase (InterPro:IPR0…
AT1G17120	gbM	Positive	2.8561	2.74e-05	No	Yes	Yes	ID=AT1G17120;Name=AT1G17120;Note=cationic amino acid transporter 8;curator_summary=Encodes a member of the cationic amino acid transporter (CAT) subfamily of amino acid polyamine choline transporters. Does not mediate efficient uptake of basic amino acids in yeast or Xenopus systems but can transport neutral and acidic amino acid analogs.;symbol=CAT8;full_name=cationic amino acid transporter 8;co…
AT1G17255	gbM	Positive	25.7049	7.073e-36	Yes	Yes	Yes	ID=AT1G17255;description=Natural antisense transcript overlaps with AT1G17250;Name=AT1G17255;curator_summary=Potential natural antisense gene%2C locus overlaps with AT1G17250;Note=Natural antisense transcript overlaps with AT1G17250;Dbxref=locus:4515102542;locus_type=antisense_long_noncoding_rna
AT1G17260	gbM	Positive	1.7689	0.000862	No	Yes	Yes	ID=AT1G17260;Name=AT1G17260;Note=autoinhibited H[+]-ATPase isoform 10;curator_summary=belongs to H+-APTase gene family%2C involved in proanthocyanidin biosynthesis%2C disturbs the vacuolar biogenesis and acidification process;symbol=AHA10;full_name=autoinhibited H(+)-ATPase isoform 10;computational_description=autoinhibited H(+)-ATPase isoform 10 (AHA10)%3B FUNCTIONS IN: ATPase activity%2C cation…
AT1G17460	gbM	Positive	1.3456	0.00364	No	Yes	Yes	ID=AT1G17460;Name=AT1G17460;Note=TRF-like 3;curator_summary=Arabidopsis thaliana myb family transcription factor (At1g17460);symbol=TRFL3;full_name=TRF-like 3;computational_description=TRF-like 3 (TRFL3)%3B FUNCTIONS IN: DNA binding%2C sequence-specific DNA binding transcription factor activity%3B INVOLVED IN: regulation of transcription%3B LOCATED IN: cytosolic ribosome%3B EXPRESSED IN: 17 plant…
AT1G17640	gbM	Positive	1	0.0124	No	No	Yes	ID=AT1G17640;Name=AT1G17640;Note=RNA-binding (RRM/RBD/RNP motifs) family protein;computational_description=RNA-binding (RRM/RBD/RNP motifs) family protein%3B FUNCTIONS IN: RNA binding%2C nucleotide binding%2C nucleic acid binding%3B INVOLVED IN: biological_process unknown%3B LOCATED IN: cellular_component unknown%3B EXPRESSED IN: 15 plant structures%3B EXPRESSED DURING: 7 growth stages%3B CONTAIN…
AT1G17690	gbM	Positive	0.966289	0.0141	No	No	Yes	ID=AT1G17690;Name=AT1G17690;Note=U3 small nucleolar RNA-associated protein;symbol=NOF1;full_name=nucleolar factor 1;computational_description=FUNCTIONS IN: molecular_function unknown%3B INVOLVED IN: biological_process unknown%3B LOCATED IN: nucleus%3B EXPRESSED IN: 24 plant structures%3B EXPRESSED DURING: 13 growth stages%3B CONTAINS InterPro DOMAIN/s: Digestive organ expansion factor%2C predicte…
AT1G17950	gbM	Positive	2.6244	5.31e-05	No	Yes	Yes	ID=AT1G17950;Name=AT1G17950;Note=myb domain protein 52;curator_summary=putative transcription factor: R2R3-MYB transcription family;symbol=MYB52;Alias=ATMYB52,MYB DOMAIN PROTEIN 52,BW52;full_name=myb domain protein 52;computational_description=myb domain protein 52 (MYB52)%3B CONTAINS InterPro DOMAIN/s: SANT%2C DNA-binding (InterPro:IPR001005)%2C Homeodomain-like (InterPro:IPR009057)%2C Myb%2C DN…
AT1G18180	gbM	Positive	11.0889	1.392e-17	Yes	Yes	Yes	ID=AT1G18180;Name=AT1G18180;Note=3-oxo-5-alpha-steroid 4-dehydrogenase (DUF1295);computational_description=FUNCTIONS IN: oxidoreductase activity%2C acting on the CH-CH group of donors%3B INVOLVED IN: lipid metabolic process%3B LOCATED IN: plasma membrane%3B EXPRESSED IN: 21 plant structures%3B EXPRESSED DURING: 9 growth stages%3B CONTAINS InterPro DOMAIN/s: 3-oxo-5-alpha-steroid 4-dehydrogenase%2…
AT1G18560	gbM	Positive	2.3104	0.000152	No	Yes	Yes	ID=AT1G18560;Name=AT1G18560;Note=BED zinc finger and hAT dimerization domain-containing protein;computational_description=BED zinc finger %3BhAT family dimerisation domain%3B FUNCTIONS IN: protein dimerization activity%2C DNA binding%3B INVOLVED IN: biological_process unknown%3B LOCATED IN: cellular_component unknown%3B EXPRESSED IN: 16 plant structures%3B EXPRESSED DURING: 6 growth stages%3B CON…
AT1G18610	gbM	Positive	1.1881	0.00676	No	No	Yes	ID=AT1G18610;Name=AT1G18610;Note=Galactose oxidase/kelch repeat superfamily protein;computational_description=Galactose oxidase/kelch repeat superfamily protein%3B CONTAINS InterPro DOMAIN/s: Galactose oxidase/kelch%2C beta-propeller (InterPro:IPR011043)%2C Kelch repeat type 1 (InterPro:IPR006652)%2C Kelch repeat type 2 (InterPro:IPR011498)%2C Kelch-type beta propeller (InterPro:IPR015915)%3B BES…
AT1G18720	gbM	Positive	2.56	6.33e-05	No	Yes	Yes	ID=AT1G18720;Name=AT1G18720;Note=ER membrane protein%2C putative (DUF962);computational_description=Protein of unknown function (DUF962)%3B CONTAINS InterPro DOMAIN/s: Protein of unknown function DUF962 (InterPro:IPR009305)%3B BEST Arabidopsis thaliana protein match is: Protein of unknown function (DUF962) (TAIR:AT1G74440.1)%3B Has 638 Blast hits to 636 proteins in 299 species: Archae - 0%3B Bact…
AT1G18910	gbM	Positive	1.1664	0.00684	No	No	Yes	ID=AT1G18910;Name=AT1G18910;Note=zinc ion binding protein;computational_description=zinc ion binding%3Bzinc ion binding%3B FUNCTIONS IN: zinc ion binding%3B EXPRESSED IN: 15 plant structures%3B EXPRESSED DURING: 7 growth stages%3B CONTAINS InterPro DOMAIN/s: Zinc finger%2C CTCHY-type (InterPro:IPR017921)%2C Zinc finger%2C CHY-type (InterPro:IPR008913)%2C Zinc finger%2C RING-type (InterPro:IPR0018…
AT1G19080	gbM	Positive	42.7716	4.165e-76	Yes	Yes	Yes	ID=AT1G19080;Name=AT1G19080;Note=GINS complex protein;curator_summary=This gene is predicted to encode a PSF3 component of the GINS complex. This complex has been implicated in the initiation of DNA replication in Xenopus. Mutations in this gene cause defects in embryo development.;symbol=TTN10;Alias=PSF3,Partner of SLD5 3;full_name=TITAN 10;computational_description=TITAN 10 (TTN10)%3B CONTAINS …
AT1G19394	gbM	Positive	1.0404	0.0143	No	No	Yes	ID=AT1G19394;Name=AT1G19394;Note=hypothetical protein;computational_description=unknown protein%3B Has 35333 Blast hits to 34131 proteins in 2444 species: Archae - 798%3B Bacteria - 22429%3B Metazoa - 974%3B Fungi - 991%3B Plants - 531%3B Viruses - 0%3B Other Eukaryotes - 9610 (source: NCBI BLink).;Dbxref=locus:1006230700;locus_type=protein_coding
AT1G19396	gbM	Positive	1.4884	0.00342	No	Yes	Yes	ID=AT1G19396;Name=AT1G19396;Note=hypothetical protein;computational_description=unknown protein.;Dbxref=locus:6530298142;locus_type=protein_coding
AT1G19430	gbM	Positive	1.3225	0.00418	No	Yes	Yes	ID=AT1G19430;Name=AT1G19430;Note=S-adenosyl-L-methionine-dependent methyltransferases superfamily protein;computational_description=S-adenosyl-L-methionine-dependent methyltransferases superfamily protein%3B CONTAINS InterPro DOMAIN/s: Protein of unknown function DUF248%2C methyltransferase putative (InterPro:IPR004159)%3B BEST Arabidopsis thaliana protein match is: S-adenosyl-L-methionine-depend…
AT1G19540	gbM	Positive	1.4641	0.00274	No	Yes	Yes	ID=AT1G19540;Name=AT1G19540;Note=NmrA-like negative transcriptional regulator family protein;computational_description=NmrA-like negative transcriptional regulator family protein%3B FUNCTIONS IN: binding%2C catalytic activity%3B INVOLVED IN: metabolic process%3B LOCATED IN: cellular_component unknown%3B EXPRESSED IN: 18 plant structures%3B EXPRESSED DURING: 11 growth stages%3B CONTAINS InterPro D…
AT1G19750	gbM	Positive	15.0544	1.195e-23	Yes	Yes	Yes	ID=AT1G19750;Name=AT1G19750;Note=Transducin/WD40 repeat-like superfamily protein;computational_description=Transducin/WD40 repeat-like superfamily protein%3B CONTAINS InterPro DOMAIN/s: WD40 repeat 2 (InterPro:IPR019782)%2C WD40 repeat%2C conserved site (InterPro:IPR019775)%2C WD40 repeat (InterPro:IPR001680)%2C G-protein beta WD-40 repeat%2C region (InterPro:IPR020472)%2C WD40 repeat-like-contai…
AT1G20110	gbM	Positive	1.69	0.00121	No	Yes	Yes	ID=AT1G20110;Name=AT1G20110;Note=RING/FYVE/PHD zinc finger superfamily protein;curator_summary=Encodes a protein that is localized to the peripheral membrane of late endosomal compartments. Involved in the regulation of mulitivesicular/prevacuolar compartment protein sorting. Loss of function mutations are embryo lethal.;Alias=FREE1,FYVE domain protein required for endosomal sorting 1,FYVE1,FYVE-…
AT1G20160	gbM	Positive	1.3456	0.00378	No	Yes	Yes	ID=AT1G20160;Name=AT1G20160;Note=Subtilisin-like serine endopeptidase family protein;curator_summary=Encodes a secreted%2C cell wall localized subtilisin-like serine protease that is involved in regulation of stomatal development.;symbol=ATSBT5.2;computational_description=ATSBT5.2%3B FUNCTIONS IN: identical protein binding%2C serine-type endopeptidase activity%3B INVOLVED IN: proteolysis%2C negat…
AT1G20380	gbM	Positive	1.5129	0.00258	No	Yes	Yes	ID=AT1G20380;Name=AT1G20380;Note=Prolyl oligopeptidase family protein;computational_description=Prolyl oligopeptidase family protein%3B FUNCTIONS IN: serine-type peptidase activity%2C serine-type endopeptidase activity%3B INVOLVED IN: proteolysis%3B LOCATED IN: cellular_component unknown%3B EXPRESSED IN: 19 plant structures%3B EXPRESSED DURING: 9 growth stages%3B CONTAINS InterPro DOMAIN/s: Pepti…
AT1G20515	gbM	Positive	2.1316	0.000302	No	Yes	Yes	ID=AT1G20515;description=Natural antisense transcript overlaps with AT1G20520;Name=AT1G20515;curator_summary=Potential natural antisense gene%2C locus overlaps with AT1G20520;Note=Natural antisense transcript overlaps with AT1G20520;Dbxref=locus:4010713457;locus_type=antisense_long_noncoding_rna
AT1G20590	gbM	Positive	2.5921	0.0143	No	No	Yes	ID=AT1G20590;Name=AT1G20590;Note=cyclin;computational_description=Cyclin family protein%3B FUNCTIONS IN: cyclin-dependent protein kinase regulator activity%3B INVOLVED IN: regulation of cell cycle%3B LOCATED IN: endomembrane system%2C nucleus%3B EXPRESSED IN: male gametophyte%2C pollen tube%3B EXPRESSED DURING: L mature pollen stage%2C M germinated pollen stage%3B CONTAINS InterPro DOMAIN/s: Cycl…
AT1G21210	gbM	Positive	1.2321	0.00919	No	No	Yes	ID=AT1G21210;Name=AT1G21210;Note=wall associated kinase 4;curator_summary=cell wall-associated ser/thr kinase involved in cell elongation and lateral root development;symbol=WAK4;full_name=wall associated kinase 4;computational_description=wall associated kinase 4 (WAK4)%3B FUNCTIONS IN: protein serine/threonine kinase activity%2C protein kinase activity%2C ATP binding%2C calcium ion binding%3B I…
AT1G21320	gbM	Positive	5.0625	1.55e-08	Yes	Yes	Yes	ID=AT1G21320;Name=AT1G21320;Note=nucleic acid/nucleotide binding protein;computational_description=nucleotide binding%3Bnucleic acid binding%3B FUNCTIONS IN: nucleotide binding%2C nucleic acid binding%3B INVOLVED IN: biological_process unknown%3B LOCATED IN: cellular_component unknown%3B EXPRESSED IN: flower%2C cultured cell%3B EXPRESSED DURING: petal differentiation and expansion stage%3B CONTAI…
AT1G21340	gbM	Positive	2.6896	4.85e-05	No	Yes	Yes	ID=AT1G21340;Name=AT1G21340;Note=Dof-type zinc finger DNA-binding family protein;computational_description=Dof-type zinc finger DNA-binding family protein%3B CONTAINS InterPro DOMAIN/s: Zinc finger%2C Dof-type (InterPro:IPR003851)%3B BEST Arabidopsis thaliana protein match is: Dof-type zinc finger DNA-binding family protein (TAIR:AT3G52440.1)%3B Has 1085 Blast hits to 1080 proteins in 56 species:…
AT1G21480	gbM	Positive	4.41	1.26e-07	Yes	Yes	Yes	ID=AT1G21480;Name=AT1G21480;Note=Exostosin family protein;computational_description=Exostosin family protein%3B CONTAINS InterPro DOMAIN/s: Exostosin-like (InterPro:IPR004263)%3B BEST Arabidopsis thaliana protein match is: FRA8 homolog (TAIR:AT5G22940.1)%3B Has 1205 Blast hits to 1196 proteins in 102 species: Archae - 0%3B Bacteria - 8%3B Metazoa - 259%3B Fungi - 4%3B Plants - 850%3B Viruses - 0%…
AT1G21540	gbM	Positive	1.21	0.0063	No	No	Yes	ID=AT1G21540;Name=AT1G21540;Note=AMP-dependent synthetase and ligase family protein;computational_description=AMP-dependent synthetase and ligase family protein%3B FUNCTIONS IN: catalytic activity%3B INVOLVED IN: metabolic process%3B EXPRESSED IN: 10 plant structures%3B EXPRESSED DURING: 4 anthesis%2C C globular stage%2C F mature embryo stage%2C petal differentiation and expansion stage%2C E expa…
AT1G21890	gbM	Positive	1.1025	0.0113	No	No	Yes	ID=AT1G21890;Name=AT1G21890;Note=nodulin MtN21 /EamA-like transporter family protein;curator_summary=nodulin MtN21-like transporter family protein;symbol=UMAMIT19;full_name=Usually multiple acids move in and out Transporters 19;computational_description=nodulin MtN21 /EamA-like transporter family protein%3B LOCATED IN: membrane%3B EXPRESSED IN: inflorescence meristem%2C flower%3B EXPRESSED DURING…
AT1G22040	gbM	Positive	1.4161	0.00299	No	Yes	Yes	ID=AT1G22040;Name=AT1G22040;Note=Galactose oxidase/kelch repeat superfamily protein;computational_description=Galactose oxidase/kelch repeat superfamily protein%3B FUNCTIONS IN: molecular_function unknown%3B INVOLVED IN: N-terminal protein myristoylation%3B LOCATED IN: chloroplast%3B EXPRESSED IN: 23 plant structures%3B EXPRESSED DURING: 13 growth stages%3B CONTAINS InterPro DOMAIN/s: F-box domai…
AT1G22090	gbM	Positive	3.0625	1.26e-05	No	Yes	Yes	ID=AT1G22090;Name=AT1G22090;Note=hypothetical protein;symbol=emb2204;full_name=embryo defective 2204;computational_description=embryo defective 2204 (emb2204)%3B CONTAINS InterPro DOMAIN/s: Protein of unknown function DUF626%2C Arabidopsis thaliana (InterPro:IPR006462)%3B BEST Arabidopsis thaliana protein match is: Protein of unknown function (DUF626) (TAIR:AT1G02770.1)%3B Has 202 Blast hits to 2…
AT1G22260	gbM	Positive	15.2881	3.024e-24	Yes	Yes	Yes	ID=AT1G22260;Name=AT1G22260;Note=Myosin heavy chain-related protein;curator_summary=One of two nearly identical proteins (ZYP1b) identified by similarity to transverse filament (TF) proteins. These proteins are involved in chromosome synapsis during meiosis I and localize to the synaptonemal complex (SC). Single mutants have reduced fertility and double mutants (induced by RNAi) have severely red…
AT1G22275	gbM	Positive	1.9321	0.00049	No	Yes	Yes	ID=AT1G22275;Name=AT1G22275;Note=Myosin heavy chain-related protein;curator_summary=One of two nearly identical proteins (ZYP1a) identified by similarity to transverse filament (TF) proteins. These proteins are involved in chromosome synapsis during meiosis I and localize to the synaptonemal complex (SC). Single mutants have reduced fertility and double mutants (induced by RNAi) have severely red…
AT1G22880	gbM	Positive	4.5796	8.52e-08	Yes	Yes	Yes	ID=AT1G22880;Name=AT1G22880;Note=cellulase 5;symbol=CEL5;Alias=ATCEL5,ARABIDOPSIS THALIANA CELLULASE 5,ATGH9B4,ARABIDOPSIS THALIANA GLYCOSYL HYDROLASE 9B4;full_name=cellulase 5;computational_description=cellulase 5 (CEL5)%3B FUNCTIONS IN: hydrolase activity%2C hydrolyzing O-glycosyl compounds%2C catalytic activity%3B INVOLVED IN: carbohydrate metabolic process%3B LOCATED IN: cell wall%2C plasma m…
AT1G22980	gbM	Positive	7.2361	1.23e-11	Yes	Yes	Yes	ID=AT1G22980;Name=AT1G22980;Note=Grap2/cyclin-D-interacting protein;computational_description=unknown protein%3B BEST Arabidopsis thaliana protein match is: unknown protein (TAIR:AT1G22970.1)%3B Has 52 Blast hits to 50 proteins in 17 species: Archae - 0%3B Bacteria - 0%3B Metazoa - 8%3B Fungi - 0%3B Plants - 44%3B Viruses - 0%3B Other Eukaryotes - 0 (source: NCBI BLink).;Dbxref=PMID:20736450,locu…
AT1G23360	gbM	Positive	5.9049	1.18e-09	Yes	Yes	Yes	ID=AT1G23360;Name=AT1G23360;Note=S-adenosyl-L-methionine-dependent methyltransferases superfamily protein;curator_summary=Encodes a 2-phytyl-1%2C4-naphthoquinone methyltransferase that catalyzes the final step in phylloquinone (vitamin K1) biosynthesis.;symbol=MENG;computational_description=MENG%3B CONTAINS InterPro DOMAIN/s: UbiE/COQ5 methyltransferase (InterPro:IPR004033)%3B BEST Arabidopsis th…
AT1G23450	gbM	Positive	4.3681	1.5e-07	Yes	Yes	Yes	ID=AT1G23450;Name=AT1G23450;Note=PPR superfamily protein;curator_summary=pentatricopeptide (PPR) repeat-containing protein;computational_description=Tetratricopeptide repeat (TPR)-like superfamily protein%3B LOCATED IN: mitochondrion%3B EXPRESSED IN: root%2C pedicel%3B EXPRESSED DURING: 4 anthesis%3B CONTAINS InterPro DOMAIN/s: Pentatricopeptide repeat (InterPro:IPR002885)%3B BEST Arabidopsis tha…
AT1G23870	gbM	Positive	1.1025	0.00895	No	No	Yes	ID=AT1G23870;Name=AT1G23870;Note=trehalose-phosphatase/synthase 9;curator_summary=Encodes an enzyme putatively involved in trehalose biosynthesis. The protein has a trehalose synthase (TPS)-like domain that may or may not be active as well as a trehalose phosphatase (TPP)-like domain.;symbol=TPS9;Alias=ATTPS9,trehalose-phosphatase/synthase 9;full_name=trehalose-phosphatase/synthase 9;computationa…
AT1G23890	gbM	Positive	3.5721	2.41e-06	Yes	Yes	Yes	ID=AT1G23890;Name=AT1G23890;Note=NHL domain-containing protein;computational_description=NHL domain-containing protein%3B FUNCTIONS IN: molecular_function unknown%3B INVOLVED IN: biological_process unknown%3B LOCATED IN: endomembrane system%3B EXPRESSED IN: 24 plant structures%3B EXPRESSED DURING: 13 growth stages%3B CONTAINS InterPro DOMAIN/s: NHL repeat. subgroup (InterPro:IPR013017)%2C NHL rep…
AT1G23935	gbM	Positive	3.3489	0.00247	No	Yes	Yes	ID=AT1G23935;Name=AT1G23935;Note=apoptosis inhibitory protein;computational_description=CONTAINS InterPro DOMAIN/s: Apoptosis inhibitory 5 (InterPro:IPR008383)%3B BEST Arabidopsis thaliana protein match is: unknown protein (TAIR:AT3G19515.2)%3B Has 219 Blast hits to 219 proteins in 67 species: Archae - 0%3B Bacteria - 0%3B Metazoa - 128%3B Fungi - 0%3B Plants - 77%3B Viruses - 0%3B Other Eukaryot…
AT1G23950	gbM	Positive	17.64	1.282e-26	Yes	Yes	Yes	ID=AT1G23950;Name=AT1G23950;Note=hypothetical protein (DUF626);computational_description=Protein of unknown function (DUF626)%3B CONTAINS InterPro DOMAIN/s: Protein of unknown function DUF626%2C Arabidopsis thaliana (InterPro:IPR006462)%3B BEST Arabidopsis thaliana protein match is: Protein of unknown function (DUF626) (TAIR:AT1G23970.2)%3B Has 156 Blast hits to 155 proteins in 3 species: Archae …
AT1G23960	gbM	Positive	7.1824	3.49e-05	No	Yes	Yes	ID=AT1G23960;Name=AT1G23960;Note=hypothetical protein (DUF626);computational_description=Protein of unknown function (DUF626)%3B CONTAINS InterPro DOMAIN/s: Protein of unknown function DUF626%2C Arabidopsis thaliana (InterPro:IPR006462)%3B BEST Arabidopsis thaliana protein match is: Protein of unknown function (DUF626) (TAIR:AT1G23970.1)%3B Has 197 Blast hits to 196 proteins in 2 species: Archae …
AT1G23970	gbM	Positive	14.1376	5.782e-22	Yes	Yes	Yes	ID=AT1G23970;Name=AT1G23970;Note=hypothetical protein (DUF626);computational_description=Protein of unknown function (DUF626)%3B CONTAINS InterPro DOMAIN/s: Protein of unknown function DUF626%2C Arabidopsis thaliana (InterPro:IPR006462)%3B BEST Arabidopsis thaliana protein match is: Protein of unknown function (DUF626) (TAIR:AT1G23950.3)%3B Has 197 Blast hits to 195 proteins in 2 species: Archae …
AT1G24040	gbM	Positive	2.4336	9.37e-05	No	Yes	Yes	ID=AT1G24040;Name=AT1G24040;Note=Acyl-CoA N-acyltransferases (NAT) superfamily protein;computational_description=Acyl-CoA N-acyltransferases (NAT) superfamily protein%3B FUNCTIONS IN: N-acetyltransferase activity%3B INVOLVED IN: metabolic process%3B LOCATED IN: chloroplast%3B EXPRESSED IN: 22 plant structures%3B EXPRESSED DURING: 13 growth stages%3B CONTAINS InterPro DOMAIN/s: GCN5-related N-acet…
AT1G24180	gbM	Positive	4.6225	7.67e-08	Yes	Yes	Yes	ID=AT1G24180;Name=AT1G24180;Note=Thiamin diphosphate-binding fold (THDP-binding) superfamily protein;curator_summary=Arabidopsis thaliana pyruvate dehydrogenase E1a-like subunit. 81%25 identical to a previously characterized Arabidopsis mitochondrial PDH E1a-subunit%2C At1g59900. Serine 296 phosphorylation of IAR4 has critical function in root hair formation and root development. Changing Ser296 …
AT1G24265	gbM	Positive	4.9284	2.11e-08	Yes	Yes	Yes	ID=AT1G24265;Name=AT1G24265;Note=bZIP transcription factor%2C putative (DUF1664);computational_description=Protein of unknown function (DUF1664)%3B CONTAINS InterPro DOMAIN/s: Protein of unknown function DUF1664 (InterPro:IPR012458)%3B BEST Arabidopsis thaliana protein match is: Protein of unknown function (DUF1664) (TAIR:AT1G24267.1)%3B Has 187 Blast hits to 185 proteins in 27 species: Archae - …
AT1G24320	gbM	Positive	0.986049	0.0131	No	No	Yes	ID=AT1G24320;Name=AT1G24320;Note=Six-hairpin glycosidases superfamily protein;computational_description=Six-hairpin glycosidases superfamily protein%3B FUNCTIONS IN: mannosyl-oligosaccharide glucosidase activity%2C alpha-glucosidase activity%2C catalytic activity%3B INVOLVED IN: oligosaccharide metabolic process%3B LOCATED IN: cellular_component unknown%3B EXPRESSED IN: 6 plant structures%3B EXPR…
AT1G24340	gbM	Positive	5.3361	5.62e-09	Yes	Yes	Yes	ID=AT1G24340;Name=AT1G24340;Note=FAD/NAD(P)-binding oxidoreductase family protein;curator_summary=A locus involved in embryogenesis. Mutations in this locus result in embryo lethality.;symbol=EMB2421;Alias=EMB260,EMBRYO DEFECTIVE 260;full_name=EMBRYO DEFECTIVE 2421;computational_description=EMBRYO DEFECTIVE 2421 (EMB2421)%3B FUNCTIONS IN: monooxygenase activity%3B INVOLVED IN: embryo development …
AT1G25375	gbM	Positive	7.1289	1.473e-11	Yes	Yes	Yes	ID=AT1G25375;Name=AT1G25375;Note=Metallo-hydrolase/oxidoreductase superfamily protein;computational_description=Metallo-hydrolase/oxidoreductase superfamily protein%3B FUNCTIONS IN: hydrolase activity%2C catalytic activity%3B INVOLVED IN: metabolic process%3B LOCATED IN: cellular_component unknown%3B EXPRESSED IN: 22 plant structures%3B EXPRESSED DURING: 13 growth stages%3B CONTAINS InterPro DOMA…
AT1G25480	gbM	Positive	2.2801	0.000161	No	Yes	Yes	ID=AT1G25480;Name=AT1G25480;Note=aluminum activated malate transporter family protein;computational_description=Aluminium activated malate transporter family protein%3B FUNCTIONS IN: molecular_function unknown%3B INVOLVED IN: response to aluminum ion%3B LOCATED IN: cellular_component unknown%3B CONTAINS InterPro DOMAIN/s: Malate transporter%2C aliminium toerance (InterPro:IPR020966)%3B BEST Arabi…
AT1G25500	gbM	Positive	1.1236	0.0084	No	No	Yes	ID=AT1G25500;Name=AT1G25500;Note=Plasma-membrane choline transporter family protein;computational_description=Plasma-membrane choline transporter family protein%3B INVOLVED IN: biological_process unknown%3B LOCATED IN: chloroplast%3B EXPRESSED IN: 23 plant structures%3B EXPRESSED DURING: 15 growth stages%3B CONTAINS InterPro DOMAIN/s: Protein of unknown function DUF580 (InterPro:IPR007603)%3B BES…
AT1G25988	gbM	Positive	12.3904	2.368e-18	Yes	Yes	Yes	ID=AT1G25988;Name=AT1G25988;Note=coiled-coil protein%2C putative (DUF572);computational_description=Family of unknown function (DUF572) %3B CONTAINS InterPro DOMAIN/s: Protein of unknown function DUF572 (InterPro:IPR007590)%3B BEST Arabidopsis thaliana protein match is: Family of unknown function (DUF572) (TAIR:AT1G25682.1)%3B Has 183 Blast hits to 183 proteins in 74 species: Archae - 0%3B Bacter…
AT1G26200	gbM	Positive	1.4884	0.00231	No	Yes	Yes	ID=AT1G26200;Name=AT1G26200;Note=TRAM%2C LAG1 and CLN8 (TLC) lipid-sensing domain containing protein;computational_description=TRAM%2C LAG1 and CLN8 (TLC) lipid-sensing domain containing protein%3B FUNCTIONS IN: molecular_function unknown%3B INVOLVED IN: biological_process unknown%3B LOCATED IN: integral to membrane%3B CONTAINS InterPro DOMAIN/s: Longevity assurance%2C LAG1/LAC1 (InterPro:IPR0164…
AT1G26330	gbM	Positive	1.3225	0.00422	No	Yes	Yes	ID=AT1G26330;Name=AT1G26330;Note=DNA binding protein;computational_description=DNA binding%3B FUNCTIONS IN: DNA binding%3B INVOLVED IN: biological_process unknown%3B LOCATED IN: nucleus%3B EXPRESSED IN: 8 plant structures%3B EXPRESSED DURING: 4 anthesis%2C F mature embryo stage%2C petal differentiation and expansion stage%2C E expanded cotyledon stage%2C D bilateral stage%3B CONTAINS InterPro DOM…
AT1G26530	gbM	Positive	1.0816	0.00942	No	No	Yes	ID=AT1G26530;Name=AT1G26530;Note=PIN domain-like family protein;computational_description=PIN domain-like family protein%3B CONTAINS InterPro DOMAIN/s: Protein of unknown function DUF652 (InterPro:IPR006984)%3B BEST Arabidopsis thaliana protein match is: PIN domain-like family protein (TAIR:AT2G46230.1)%3B Has 517 Blast hits to 517 proteins in 211 species: Archae - 4%3B Bacteria - 0%3B Metazoa - …
AT1G26540	gbM	Positive	1.0201	0.0114	No	No	Yes	ID=AT1G26540;Name=AT1G26540;Note=Agenet domain-containing protein;computational_description=Agenet domain-containing protein%3B FUNCTIONS IN: RNA binding%3B INVOLVED IN: biological_process unknown%3B LOCATED IN: vacuole%3B EXPRESSED IN: 13 plant structures%3B EXPRESSED DURING: 8 growth stages%3B CONTAINS InterPro DOMAIN/s: Tudor-like%2C plant (InterPro:IPR014002)%2C Agenet (InterPro:IPR008395)%2C…
AT1G27070	gbM	Positive	3.0976	1.05e-05	No	Yes	Yes	ID=AT1G27070;Name=AT1G27070;Note=5'-AMP-activated protein kinase-like protein;computational_description=5'-AMP-activated protein kinase-related%3B BEST Arabidopsis thaliana protein match is: 5'-AMP-activated protein kinase-related (TAIR:AT5G03420.1)%3B Has 814 Blast hits to 789 proteins in 227 species: Archae - 3%3B Bacteria - 97%3B Metazoa - 231%3B Fungi - 191%3B Plants - 199%3B Viruses - 0%3B O…
AT1G27180	gbM	Positive	9.2416	1.31e-07	Yes	Yes	Yes	ID=AT1G27180;Name=AT1G27180;Note=disease resistance protein (TIR-NBS-LRR class);computational_description=disease resistance protein (TIR-NBS-LRR class)%2C putative%3B FUNCTIONS IN: transmembrane receptor activity%2C ATP binding%3B INVOLVED IN: signal transduction%2C apoptosis%2C defense response%2C innate immune response%3B LOCATED IN: intrinsic to membrane%3B CONTAINS InterPro DOMAIN/s: NB-ARC …
AT1G27320	gbM	Positive	4.1616	3.03e-07	Yes	Yes	Yes	ID=AT1G27320;Name=AT1G27320;Note=histidine kinase 3;curator_summary=Encodes a histidine kinases%2C a cytokinin receptor that controls cytokinin-mediated leaf longevity through a specific phosphorylation of the response regulator%2C ARR2.;symbol=HK3;Alias=AHK3,histidine kinase 3;full_name=histidine kinase 3;computational_description=histidine kinase 3 (HK3)%3B CONTAINS InterPro DOMAIN/s: Signal tr…
AT1G27540	gbM	Positive	38.9376	1.273e-60	Yes	Yes	Yes	ID=AT1G27540;Name=AT1G27540;Note=F-box protein (DUF295);computational_description=Protein of unknown function (DUF295)%3B CONTAINS InterPro DOMAIN/s: Protein of unknown function DUF295 (InterPro:IPR005174)%3B BEST Arabidopsis thaliana protein match is: Protein of unknown function (DUF295) (TAIR:AT1G27580.1)%3B Has 275 Blast hits to 268 proteins in 9 species: Archae - 0%3B Bacteria - 0%3B Metazoa …
AT1G27570	gbM	Positive	45.8329	1.064e-31	Yes	Yes	Yes	ID=AT1G27570;Name=AT1G27570;Note=phosphatidylinositol 3- and 4-kinase family protein;computational_description=phosphatidylinositol 3- and 4-kinase family protein%3B FUNCTIONS IN: inositol or phosphatidylinositol kinase activity%2C binding%2C phosphotransferase activity%2C alcohol group as acceptor%3B INVOLVED IN: biological_process unknown%3B LOCATED IN: cellular_component unknown%3B EXPRESSED I…
AT1G27580	gbM	Positive	18.5761	4.435e-23	Yes	Yes	Yes	ID=AT1G27580;Name=AT1G27580;Note=F-box protein (DUF295);computational_description=Protein of unknown function (DUF295)%3B CONTAINS InterPro DOMAIN/s: Protein of unknown function DUF295 (InterPro:IPR005174)%3B BEST Arabidopsis thaliana protein match is: Protein of unknown function (DUF295) (TAIR:AT1G27540.1)%3B Has 231 Blast hits to 231 proteins in 3 species: Archae - 0%3B Bacteria - 0%3B Metazoa …
AT1G27595	gbM	Positive	1.0609	0.0101	No	No	Yes	ID=AT1G27595;Name=AT1G27595;Note=symplekin;computational_description=CONTAINS InterPro DOMAIN/s: Symplekin tight junction protein C-terminal (InterPro:IPR022075)%3B BEST Arabidopsis thaliana protein match is: HEAT repeat-containing protein (TAIR:AT5G01400.1)%3B Has 593 Blast hits to 297 proteins in 111 species: Archae - 0%3B Bacteria - 3%3B Metazoa - 139%3B Fungi - 49%3B Plants - 57%3B Viruses - …
AT1G27650	gbM	Positive	1.7956	0.000809	No	Yes	Yes	ID=AT1G27650;Name=AT1G27650;Note=U2 snRNP auxiliary factor small subunit;curator_summary=U2 auxiliary factor small subunit. The atU2AF35a protein and its homolog%2C atU2AF35b%2C contain most of the conserved domains of hsU2AF35%2C including the psiRRM%2C one RS domain%2C two zinc fingers%2C and the two regions for interacting with U2AF large subunit. Both proteins lack the stretch of glycines pre…
AT1G27720	gbM	Positive	5.2441	7.6e-09	Yes	Yes	Yes	ID=AT1G27720;Name=AT1G27720;Note=TBP-associated factor 4B;symbol=TAF4B;Alias=TAF4,TBP-associated factor 4;full_name=TBP-associated factor 4B;computational_description=TBP-associated factor 4B (TAF4B)%3B FUNCTIONS IN: transcription initiation factor activity%3B INVOLVED IN: transcription initiation%3B LOCATED IN: transcription factor TFIID complex%3B EXPRESSED IN: 6 plant structures%3B EXPRESSED D…
AT1G27752	gbM	Positive	1.1881	0.00664	No	No	Yes	ID=AT1G27752;Name=AT1G27752;Note=Ubiquitin system component Cue protein;computational_description=Ubiquitin system component Cue protein%3B FUNCTIONS IN: molecular_function unknown%3B INVOLVED IN: biological_process unknown%3B LOCATED IN: chloroplast%3B CONTAINS InterPro DOMAIN/s: Ubiquitin system component Cue (InterPro:IPR003892)%3B Has 423 Blast hits to 397 proteins in 140 species: Archae - 0%…
AT1G27920	gbM	Positive	1.5625	0.00179	No	Yes	Yes	ID=AT1G27920;Name=AT1G27920;Note=microtubule-associated protein 65-8;symbol=MAP65-8;full_name=microtubule-associated protein 65-8;computational_description=microtubule-associated protein 65-8 (MAP65-8)%3B CONTAINS InterPro DOMAIN/s: Microtubule-associated protein%2C MAP65/ASE1-type (InterPro:IPR007145)%3B BEST Arabidopsis thaliana protein match is: microtubule-associated protein 65-2 (TAIR:AT4G26…
AT1G27980	gbM	Positive	2.3104	0.000138	No	Yes	Yes	ID=AT1G27980;Name=AT1G27980;Note=dihydrosphingosine phosphate lyase;symbol=DPL1;Alias=ATDPL1;full_name=dihydrosphingosine phosphate lyase;computational_description=dihydrosphingosine phosphate lyase (DPL1)%3B FUNCTIONS IN: pyridoxal phosphate binding%2C carboxy-lyase activity%2C catalytic activity%3B INVOLVED IN: sphingolipid catabolic process%2C cellular amino acid metabolic process%3B LOCATED I…
AT1G28090	gbM	Positive	1.5876	0.0017	No	Yes	Yes	ID=AT1G28090;Name=AT1G28090;Note=Polynucleotide adenylyltransferase family protein;computational_description=Polynucleotide adenylyltransferase family protein%3B FUNCTIONS IN: RNA binding%2C nucleotidyltransferase activity%3B INVOLVED IN: RNA processing%3B LOCATED IN: cellular_component unknown%3B EXPRESSED IN: 22 plant structures%3B EXPRESSED DURING: 13 growth stages%3B CONTAINS InterPro DOMAIN/…
AT1G28260	gbM	Positive	2.7225	3.6e-05	No	Yes	Yes	ID=AT1G28260;Name=AT1G28260;Note=Telomerase activating protein Est1;computational_description=Telomerase activating protein Est1%3B CONTAINS InterPro DOMAIN/s: Telomerase activating protein Est1 (InterPro:IPR019458)%3B BEST Arabidopsis thaliana protein match is: Telomerase activating protein Est1 (TAIR:AT5G19400.2)%3B Has 490 Blast hits to 489 proteins in 126 species: Archae - 0%3B Bacteria - 0%3…
AT1G28690	gbM	Positive	4.0804	3.99e-07	Yes	Yes	Yes	ID=AT1G28690;Name=AT1G28690;Note=Tetratricopeptide repeat (TPR)-like superfamily protein;computational_description=Tetratricopeptide repeat (TPR)-like superfamily protein%3B CONTAINS InterPro DOMAIN/s: Pentatricopeptide repeat (InterPro:IPR002885)%3B BEST Arabidopsis thaliana protein match is: Pentatricopeptide repeat (PPR) superfamily protein (TAIR:AT4G14820.1)%3B Has 38334 Blast hits to 13612 p…
AT1G28930	gbM	Positive	1.96	0.000916	No	Yes	Yes	ID=AT1G28930;computational_description=tRNA-Pro (anticodon: TGG);Dbxref=PMID:8980477,PMID:23066098,PMID:8980477,locus:3688349;Name=AT1G28930;locus_type=pre_trna
AT1G28970	gbM	Positive	2.4649	0.000149	No	Yes	Yes	ID=AT1G28970;computational_description=tRNA-Pro (anticodon: TGG);Dbxref=PMID:8980477,PMID:23066098,PMID:8980477,locus:3688340;Name=AT1G28970;locus_type=pre_trna
AT1G29120	gbM	Positive	4.2849	1.88e-07	Yes	Yes	Yes	ID=AT1G29120;Name=AT1G29120;Note=Hydrolase-like protein family;Alias=UP9,UP9;computational_description=Hydrolase-like protein family%3B FUNCTIONS IN: molecular_function unknown%3B INVOLVED IN: biological_process unknown%3B LOCATED IN: chloroplast%3B EXPRESSED IN: 22 plant structures%3B EXPRESSED DURING: 13 growth stages%3B CONTAINS InterPro DOMAIN/s: Protein of unknown function DUF676%2C hydrolas…
AT1G29150	gbM	Positive	7.0756	2.849e-11	Yes	Yes	Yes	ID=AT1G29150;Name=AT1G29150;Note=non-ATPase subunit 9;curator_summary=specifically interacts with FUS6/COP11 via the C-terminal domain of FUS6/COP11 and associates with an ATPase subunit of the 19S proteasome regulatory complex%2C AtS6A.;symbol=ATS9;Alias=RPN6,REGULATORY PARTICLE NON-ATPASE 6;full_name=non-ATPase subunit 9;computational_description=non-ATPase subunit 9 (ATS9)%3B INVOLVED IN: resp…
AT1G29410	gbM	Positive	1.6641	0.00258	No	Yes	Yes	ID=AT1G29410;Name=AT1G29410;Note=phosphoribosylanthranilate isomerase 3;curator_summary=Encodes phosphoribosylanthranilate isomerase which catalyzes the third step in tryptophan biosynthesis.;symbol=PAI3;full_name=phosphoribosylanthranilate isomerase 3;computational_description=phosphoribosylanthranilate isomerase 3 (PAI3)%3B CONTAINS InterPro DOMAIN/s: N-(5%26apos%3Bphosphoribosyl)anthranilate i…
AT1G29420	gbM	Positive	4.6656	6.29e-08	Yes	Yes	Yes	ID=AT1G29420;Name=AT1G29420;Note=SAUR-like auxin-responsive protein family;Alias=SAUR61,SMALL AUXIN UPREGULATED RNA 61;computational_description=SAUR-like auxin-responsive protein family %3B CONTAINS InterPro DOMAIN/s: Auxin responsive SAUR protein (InterPro:IPR003676)%3B BEST Arabidopsis thaliana protein match is: SAUR-like auxin-responsive protein family (TAIR:AT1G29510.1)%3B Has 732 Blast hits…
AT1G29500	gbM	Positive	10.6929	2.498e-16	Yes	Yes	Yes	ID=AT1G29500;Name=AT1G29500;Note=SAUR-like auxin-responsive protein family;Alias=SAUR66,SMALL AUXIN UPREGULATED RNA 66;computational_description=SAUR-like auxin-responsive protein family %3B CONTAINS InterPro DOMAIN/s: Auxin responsive SAUR protein (InterPro:IPR003676)%3B BEST Arabidopsis thaliana protein match is: SAUR-like auxin-responsive protein family (TAIR:AT1G29450.1)%3B Has 853 Blast hits…
AT1G29550	gbM	Positive	1.5376	0.002	No	Yes	Yes	ID=AT1G29550;Name=AT1G29550;Note=Eukaryotic initiation factor 4E protein;Alias=EIF4E1B;computational_description=Eukaryotic initiation factor 4E protein%3B FUNCTIONS IN: RNA binding%2C translation initiation factor activity%3B INVOLVED IN: translational initiation%3B LOCATED IN: cytoplasm%3B EXPRESSED IN: male gametophyte%2C pollen tube%3B EXPRESSED DURING: L mature pollen stage%2C M germinated p…
AT1G29590	gbM	Positive	6.7081	4.2e-08	Yes	Yes	Yes	ID=AT1G29590;Name=AT1G29590;Note=translation initiation factor;symbol=eIF4E3;Alias=EIF4E1C;full_name=eukaryotic translation Initiation Factor 4E3;computational_description=eukaryotic translation Initiation Factor 4E3 (eIF4E3)%3B FUNCTIONS IN: RNA binding%2C translation initiation factor activity%3B INVOLVED IN: translational initiation%3B LOCATED IN: cytoplasm%3B CONTAINS InterPro DOMAIN/s: Eukar…
AT1G29710	gbM	Positive	1.96	0.000471	No	Yes	Yes	ID=AT1G29710;Name=AT1G29710;Note=Tetratricopeptide repeat (TPR)-like superfamily protein;computational_description=Tetratricopeptide repeat (TPR)-like superfamily protein%3B FUNCTIONS IN: molecular_function unknown%3B INVOLVED IN: biological_process unknown%3B LOCATED IN: mitochondrion%3B EXPRESSED IN: 21 plant structures%3B EXPRESSED DURING: 13 growth stages%3B CONTAINS InterPro DOMAIN/s: Pentat…
AT1G29730	gbM	Positive	11.8336	1.191e-18	Yes	Yes	Yes	ID=AT1G29730;Name=AT1G29730;Note=Leucine-rich repeat transmembrane protein kinase;computational_description=Leucine-rich repeat transmembrane protein kinase%3B FUNCTIONS IN: protein serine/threonine kinase activity%2C protein kinase activity%2C kinase activity%2C ATP binding%3B INVOLVED IN: protein amino acid phosphorylation%3B LOCATED IN: endomembrane system%3B CONTAINS InterPro DOMAIN/s: Protei…
AT1G29740	gbM	Positive	3.2761	6.07e-06	No	Yes	Yes	ID=AT1G29740;Name=AT1G29740;Note=Leucine-rich repeat transmembrane protein kinase;computational_description=Leucine-rich repeat transmembrane protein kinase%3B FUNCTIONS IN: kinase activity%3B INVOLVED IN: protein amino acid phosphorylation%3B LOCATED IN: endomembrane system%3B CONTAINS InterPro DOMAIN/s: Protein kinase%2C ATP binding site (InterPro:IPR017441)%2C Serine/threonine-protein kinase d…
AT1G29750	gbM	Positive	1.44	0.00277	No	Yes	Yes	ID=AT1G29750;Name=AT1G29750;Note=receptor-like kinase in flowers 1;curator_summary=Receptor-like serine/threonine kinase (RKF1). The putative extracellular domain of the RKF1 protein contains 13 tandem repeats of leucine-rich sequences. Expressed in early flower primordial%2C stamen%2C and pollen grains.;symbol=RKF1;full_name=receptor-like kinase in flowers 1;computational_description=receptor-li…
AT1G29760	gbM	Positive	2.4649	8.78e-05	No	Yes	Yes	ID=AT1G29760;Name=AT1G29760;Note=Putative adipose-regulatory protein (Seipin);computational_description=Putative adipose-regulatory protein (Seipin)%3B CONTAINS InterPro DOMAIN/s: Adipose-regulatory protein%2C Seipin (InterPro:IPR009617)%3B BEST Arabidopsis thaliana protein match is: Putative adipose-regulatory protein (Seipin) (TAIR:AT2G34380.1)%3B Has 493 Blast hits to 422 proteins in 86 specie…
AT1G29780	gbM	Positive	4.7961	4.06e-08	Yes	Yes	Yes	ID=AT1G29780;Name=AT1G29780;Note=Haloacid dehalogenase-like hydrolase (HAD) superfamily protein;computational_description=Haloacid dehalogenase-like hydrolase (HAD) superfamily protein%3B FUNCTIONS IN: phosphatase activity%3B LOCATED IN: mitochondrion%3B CONTAINS InterPro DOMAIN/s: Dullard-like phosphatase domain (InterPro:IPR011948)%2C NLI interacting factor (InterPro:IPR004274)%3B BEST Arabidop…
AT1G29785	gbM	Positive	3.4225	3.86e-06	No	Yes	Yes	ID=AT1G29785;description=Natural antisense transcript overlaps with AT1G29780;Name=AT1G29785;curator_summary=Potential natural antisense gene%2C locus overlaps with AT1G29780;Note=Natural antisense transcript overlaps with AT1G29780;Dbxref=locus:4010713488;locus_type=antisense_long_noncoding_rna
AT1G29800	gbM	Positive	1.0609	0.0116	No	No	Yes	ID=AT1G29800;Name=AT1G29800;Note=RING/FYVE/PHD-type zinc finger family protein;computational_description=RING/FYVE/PHD-type zinc finger family protein%3B CONTAINS InterPro DOMAIN/s: Zinc finger%2C FYVE-type (InterPro:IPR000306)%2C Zinc finger%2C FYVE-related (InterPro:IPR017455)%2C Zinc finger%2C FYVE/PHD-type (InterPro:IPR011011)%2C Ysc84 actin-binding domain (InterPro:IPR007461)%3B BEST Arabido…
AT1G29820	gbM	Positive	1.2769	0.00493	No	Yes	Yes	ID=AT1G29820;Name=AT1G29820;Note=Magnesium transporter CorA-like family protein;computational_description=Magnesium transporter CorA-like family protein%3B FUNCTIONS IN: metal ion transmembrane transporter activity%3B INVOLVED IN: transmembrane transport%2C metal ion transport%3B LOCATED IN: membrane%3B EXPRESSED IN: 21 plant structures%3B EXPRESSED DURING: 13 growth stages%3B CONTAINS InterPro D…
AT1G30200	gbM	Positive	1.5376	0.00197	No	Yes	Yes	ID=AT1G30200;Name=AT1G30200;Note=F-box family protein;computational_description=F-box family protein%3B CONTAINS InterPro DOMAIN/s: F-box domain%2C Skp2-like (InterPro:IPR022364)%3B BEST Arabidopsis thaliana protein match is: F-box family protein (TAIR:AT5G46170.1)%3B Has 148 Blast hits to 147 proteins in 12 species: Archae - 0%3B Bacteria - 0%3B Metazoa - 0%3B Fungi - 0%3B Plants - 148%3B Viruse…
AT1G30300	gbM	Positive	1.0201	0.0126	No	No	Yes	ID=AT1G30300;Name=AT1G30300;Note=Metallo-hydrolase/oxidoreductase superfamily protein;computational_description=Metallo-hydrolase/oxidoreductase superfamily protein%3B BEST Arabidopsis thaliana protein match is: Metallo-hydrolase/oxidoreductase superfamily protein (TAIR:AT4G03610.1)%3B Has 2065 Blast hits to 2048 proteins in 545 species: Archae - 22%3B Bacteria - 934%3B Metazoa - 0%3B Fungi - 23%…
AT1G30420	gbM	Positive	9.1204	1.555e-14	Yes	Yes	Yes	ID=AT1G30420;Name=AT1G30420;Note=multidrug resistance-associated protein 12;curator_summary=member of MRP subfamily;symbol=ABCC11;Alias=ATMRP12,multidrug resistance-associated protein 12,MRP12,multidrug resistance-associated protein 12;full_name=ATP-binding cassette C11;computational_description=multidrug resistance-associated protein 12 (MRP12)%3B FUNCTIONS IN: ATPase activity%2C coupled to tran…
AT1G30520	gbM	Positive	1.1449	0.00779	No	No	Yes	ID=AT1G30520;Name=AT1G30520;Note=acyl-activating enzyme 14;curator_summary=Encodes a chloroplast O-succinylbenzoyl-CoA ligase. Involved in phylloquinone biosynthesis. Knock mutant is seedling lethal.;symbol=AAE14;full_name=acyl-activating enzyme 14;computational_description=acyl-activating enzyme 14 (AAE14)%3B CONTAINS InterPro DOMAIN/s: AMP-binding%2C conserved site (InterPro:IPR020845)%2C AMP-d…
AT1G30540	gbM	Positive	2.9241	1.93e-05	No	Yes	Yes	ID=AT1G30540;Name=AT1G30540;Note=Actin-like ATPase superfamily protein;computational_description=Actin-like ATPase superfamily protein%3B CONTAINS InterPro DOMAIN/s: ATPase%2C BadF/BadG/BcrA/BcrD type (InterPro:IPR002731)%3B Has 1833 Blast hits to 1833 proteins in 714 species: Archae - 64%3B Bacteria - 1392%3B Metazoa - 117%3B Fungi - 35%3B Plants - 122%3B Viruses - 0%3B Other Eukaryotes - 103 (s…
AT1G30890	gbM	Positive	2.9929	1.55e-05	No	Yes	Yes	ID=AT1G30890;Name=AT1G30890;Note=Integral membrane HRF1 family protein;computational_description=Integral membrane HRF1 family protein%3B CONTAINS InterPro DOMAIN/s: Hrf1 (InterPro:IPR005578)%3B BEST Arabidopsis thaliana protein match is: Integral membrane HRF1 family protein (TAIR:AT3G59500.1)%3B Has 474 Blast hits to 474 proteins in 183 species: Archae - 0%3B Bacteria - 0%3B Metazoa - 204%3B Fu…
AT1G31120	gbM	Positive	2.6244	5.96e-05	No	Yes	Yes	ID=AT1G31120;Name=AT1G31120;Note=K+ uptake permease 10;curator_summary=potassium transporter;symbol=KUP10;full_name=K+ uptake permease 10;computational_description=K+ uptake permease 10 (KUP10)%3B FUNCTIONS IN: potassium ion transmembrane transporter activity%3B INVOLVED IN: potassium ion transport%3B LOCATED IN: membrane%3B EXPRESSED IN: 8 plant structures%3B EXPRESSED DURING: 4 anthesis%2C peta…
AT1G31170	gbM	Positive	1.2544	0.00566	No	Yes	Yes	ID=AT1G31170;Name=AT1G31170;Note=sulfiredoxin;curator_summary=encodes a cysteine-sulfinic acid reductase (sulfiredoxin - EC 1.8.98.2) capable of reducing overoxidized plastidic 2-Cys-Prx involved in peroxide detoxification and response to oxidative stress;symbol=SRX;Alias=ATSRX,SULFIREDOXIN;full_name=sulfiredoxin;computational_description=sulfiredoxin (SRX)%3B CONTAINS InterPro DOMAIN/s: Sulfired…
AT1G31280	gbM	Positive	2.0736	0.000367	No	Yes	Yes	ID=AT1G31280;Name=AT1G31280;Note=Argonaute family protein;curator_summary=Encodes Argonaute gene that binds viral siRNAs and is involved in antiviral defense response. Regulates innate immunity.;symbol=AGO2;Alias=AtAGO2;full_name=argonaute 2;computational_description=argonaute 2 (AGO2)%3B FUNCTIONS IN: nucleic acid binding%3B INVOLVED IN: biological_process unknown%3B LOCATED IN: cellular_compone…
AT1G31360	gbM	Positive	6.4009	2.21e-10	Yes	Yes	Yes	ID=AT1G31360;Name=AT1G31360;Note=RECQ helicase L2;curator_summary=Encodes a (d)NTP-dependent 3'-%3E5' DNA helicase. This protein can also disrupt D loop structures and may mediate branch migration of Holliday junctions when tested in vitro. The unwinding activity of the enzyme depends on the presence of divalent cations (Mg2+%2C Mn2+%2C or Ca2+%2C but not Zn2+).(d)NTPs are also required with ATP …
AT1G31470	gbM	Positive	2.2201	0.000208	No	Yes	Yes	ID=AT1G31470;Name=AT1G31470;Note=Major facilitator superfamily protein;symbol=NFD4;full_name=NUCLEAR FUSION DEFECTIVE 4;computational_description=NUCLEAR FUSION DEFECTIVE 4 (NFD4)%3B INVOLVED IN: response to salt stress%3B LOCATED IN: mitochondrion%3B EXPRESSED IN: 23 plant structures%3B EXPRESSED DURING: 13 growth stages%3B CONTAINS InterPro DOMAIN/s: Nodulin-like (InterPro:IPR010658)%2C Major f…
AT1G31600	gbM	Positive	51.84	3.259e-47	Yes	Yes	Yes	ID=AT1G31600;Name=AT1G31600;Note=RNA-binding (RRM/RBD/RNP motifs) family protein;symbol=TRM9;Alias=AtTRM9,Arabidopsis thaliana tRNA methyltransferase 9;full_name=tRNA methyltransferase 9;computational_description=RNA-binding (RRM/RBD/RNP motifs) family protein%3B FUNCTIONS IN: nucleic acid binding%3B INVOLVED IN: biological_process unknown%3B LOCATED IN: cellular_component unknown%3B EXPRESSED IN…
AT1G31750	gbM	Positive	1.5625	0.0079	No	No	Yes	ID=AT1G31750;Name=AT1G31750;Note=proline-rich family protein;computational_description=proline-rich family protein%3B BEST Arabidopsis thaliana protein match is: glycine-rich protein (TAIR:AT2G04063.1)%3B Has 30775 Blast hits to 15451 proteins in 908 species: Archae - 8%3B Bacteria - 4096%3B Metazoa - 13079%3B Fungi - 3329%3B Plants - 5909%3B Viruses - 858%3B Other Eukaryotes - 3496 (source: NCBI…
AT1G31814	gbM	Positive	1.96	0.000475	No	Yes	Yes	ID=AT1G31814;Name=AT1G31814;Note=FRIGIDA like 2;curator_summary=family member of FRI-related genes that is required for the winter-annual habit. Genbank accession BK004885;symbol=FRL2;full_name=FRIGIDA like 2;computational_description=FRIGIDA like 2 (FRL2)%3B CONTAINS InterPro DOMAIN/s: Frigida-like (InterPro:IPR012474)%3B BEST Arabidopsis thaliana protein match is: FRIGIDA like 1 (TAIR:AT5G16320…
AT1G31870	gbM	Positive	4.84	3.13e-08	Yes	Yes	Yes	ID=AT1G31870;Name=AT1G31870;Note=pre-mRNA-splicing factor of RES complex protein;computational_description=unknown protein%3B FUNCTIONS IN: molecular_function unknown%3B INVOLVED IN: biological_process unknown%3B LOCATED IN: cytosol%2C nucleus%3B EXPRESSED IN: 25 plant structures%3B EXPRESSED DURING: 15 growth stages%3B CONTAINS InterPro DOMAIN/s: Protein of unknown function DUF2050%2C pre-mRNA-s…
AT1G31950	gbM	Positive	8.1225	8.237e-13	Yes	Yes	Yes	ID=AT1G31950;Name=AT1G31950;Note=Terpenoid cyclases/Protein prenyltransferases superfamily protein;computational_description=Terpenoid cyclases/Protein prenyltransferases superfamily protein%3B FUNCTIONS IN: lyase activity%2C magnesium ion binding%3B INVOLVED IN: metabolic process%3B LOCATED IN: membrane%3B EXPRESSED IN: 7 plant structures%3B EXPRESSED DURING: LP.04 four leaves visible%2C LP.02 t…
AT1G32410	gbM	Positive	2.9241	1.71e-05	No	Yes	Yes	ID=AT1G32410;Name=AT1G32410;Note=Vacuolar protein sorting 55 (VPS55) family protein;computational_description=Vacuolar protein sorting 55 (VPS55) family protein%3B FUNCTIONS IN: transporter activity%3B INVOLVED IN: transport%3B LOCATED IN: vacuole%3B EXPRESSED IN: 23 plant structures%3B EXPRESSED DURING: 15 growth stages%3B CONTAINS InterPro DOMAIN/s: Vacuolar protein sorting 55 (InterPro:IPR0072…
AT1G32550	gbM	Positive	0.996004	0.0128	No	No	Yes	ID=AT1G32550;Name=AT1G32550;Note=2Fe-2S ferredoxin-like superfamily protein;curator_summary=Encodes FdC2%2C a ferredoxin protein capable of alternative electron partitioning. FdC1 level increases in conditions of acceptor limitation at PSI.;symbol=FdC2;full_name=ferredoxin C 2;computational_description=2Fe-2S ferredoxin-like superfamily protein%3B FUNCTIONS IN: electron carrier activity%2C iron-s…
AT1G32583	gbM	Positive	1.0609	0.0126	No	No	Yes	ID=AT1G32583;Name=AT1G32583;Note=tapetum determinant protein;curator_summary=A microRNA MIR400 is derived from the first intron of At1g32583 in the 5'UTR. A stress-induced alternative splicing event in At1g32583 resulted in greater accumulation of miR400 primary transcripts and a low level of mature miR400.;computational_description=FUNCTIONS IN: molecular_function unknown%3B INVOLVED IN: biologi…
AT1G32790	gbM	Positive	1.0201	0.0117	No	No	Yes	ID=AT1G32790;Name=AT1G32790;Note=CTC-interacting domain 11;curator_summary=RNA-binding protein%2C putative%2C similar to RNA-binding protein GB:CAB40027 GI:4539439 from (Arabidopsis thaliana).Member of a family of PAB2 binding domain proteins.;symbol=CID11;full_name=CTC-interacting domain 11;computational_description=CTC-interacting domain 11 (CID11)%3B FUNCTIONS IN: RNA binding%2C nucleotide bin…
AT1G32950	gbM	Positive	2.1904	0.000233	No	Yes	Yes	ID=AT1G32950;Name=AT1G32950;Note=Subtilase family protein;computational_description=Subtilase family protein%3B FUNCTIONS IN: identical protein binding%2C serine-type endopeptidase activity%3B INVOLVED IN: proteolysis%2C negative regulation of catalytic activity%3B LOCATED IN: endomembrane system%3B EXPRESSED IN: stem%2C stamen%3B EXPRESSED DURING: 4 anthesis%3B CONTAINS InterPro DOMAIN/s: Protea…
AT1G33270	gbM	Positive	1.2769	0.00486	No	Yes	Yes	ID=AT1G33270;Name=AT1G33270;Note=Acyl transferase/acyl hydrolase/lysophospholipase superfamily protein;computational_description=Acyl transferase/acyl hydrolase/lysophospholipase superfamily protein%3B INVOLVED IN: lipid metabolic process%3B EXPRESSED IN: 25 plant structures%3B EXPRESSED DURING: 14 growth stages%3B CONTAINS InterPro DOMAIN/s: Patatin (InterPro:IPR002641)%3B Has 497 Blast hits to …
AT1G33360	gbM	Positive	2.2201	0.00019	No	Yes	Yes	ID=AT1G33360;Name=AT1G33360;Note=ATP-dependent Clp protease;curator_summary=Encodes ClpX3%2C a subunit of the Clp protease complex.;computational_description=ATP-dependent Clp protease%3B FUNCTIONS IN: unfolded protein binding%2C nucleoside-triphosphatase activity%2C ATPase activity%2C nucleotide binding%2C ATP binding%3B INVOLVED IN: protein folding%3B EXPRESSED IN: 23 plant structures%3B EXPRES…
AT1G33430	gbM	Positive	2.3409	0.000157	No	Yes	Yes	ID=AT1G33430;Name=AT1G33430;Note=Galactosyltransferase family protein;computational_description=Galactosyltransferase family protein%3B FUNCTIONS IN: transferase activity%2C transferring hexosyl groups%2C transferase activity%2C transferring glycosyl groups%3B INVOLVED IN: pollen exine formation%3B LOCATED IN: endomembrane system%2C membrane%3B EXPRESSED IN: 12 plant structures%3B EXPRESSED DURIN…
AT1G33520	gbM	Positive	14.8225	5.562e-23	Yes	Yes	Yes	ID=AT1G33520;Name=AT1G33520;Note=D111/G-patch domain-containing protein;curator_summary=Has single homolog in Arabidopsis%2C also homologs in human%2C mouse and C. elegans%3B contains one G-patch domain (known to mediate RNA-protein interactions) and two KOW domains (may bind RNA and/or protein)%3B localized to the nucleus%3B mutant suppresses high SA levels and constitutive disease resistance in…
AT1G33607	gbM	Positive	1.6384	0.00775	No	No	Yes	ID=AT1G33607;Name=AT1G33607;Note=Defensin-like (DEFL) family protein;curator_summary=Encodes a defensin-like (DEFL) family protein.;computational_description=Defensin-like (DEFL) family protein%3B LOCATED IN: endomembrane system%3B CONTAINS InterPro DOMAIN/s: Defensin-like protein%2C Arabidopsis (InterPro:IPR022618)%3B BEST Arabidopsis thaliana protein match is: Defensin-like (DEFL) family protei…
AT1G33612	gbM	Positive	6.9169	5.109e-11	Yes	Yes	Yes	ID=AT1G33612;Name=AT1G33612;Note=Leucine-rich repeat (LRR) family protein;computational_description=Leucine-rich repeat (LRR) family protein%3B LOCATED IN: endomembrane system%3B CONTAINS InterPro DOMAIN/s: Leucine-rich repeat-containing N-terminal domain%2C type 2 (InterPro:IPR013210)%2C Leucine-rich repeat (InterPro:IPR001611)%3B BEST Arabidopsis thaliana protein match is: Leucine-rich repeat (…
AT1G33750	gbM	Positive	1.1236	0.00842	No	No	Yes	ID=AT1G33750;Name=AT1G33750;Note=Terpenoid cyclases/Protein prenyltransferases superfamily protein;computational_description=Terpenoid cyclases/Protein prenyltransferases superfamily protein%3B FUNCTIONS IN: lyase activity%2C magnesium ion binding%3B INVOLVED IN: metabolic process%3B EXPRESSED IN: root%3B CONTAINS InterPro DOMAIN/s: Terpene synthase%2C metal-binding domain (InterPro:IPR005630)%2C…
AT1G33780	gbM	Positive	2.4025	0.000131	No	Yes	Yes	ID=AT1G33780;Name=AT1G33780;Note=electron transporter%2C putative (DUF179);computational_description=Protein of unknown function (DUF179)%3B LOCATED IN: chloroplast thylakoid lumen%2C chloroplast%3B EXPRESSED IN: 23 plant structures%3B EXPRESSED DURING: 14 growth stages%3B CONTAINS InterPro DOMAIN/s: Protein of unknown function DUF179 (InterPro:IPR003774)%3B BEST Arabidopsis thaliana protein matc…
AT1G33930	gbM	Positive	26.9361	2.677e-33	Yes	Yes	Yes	ID=AT1G33930;Name=AT1G33930;Note=P-loop containing nucleoside triphosphate hydrolases superfamily protein;computational_description=P-loop containing nucleoside triphosphate hydrolases superfamily protein%3B FUNCTIONS IN: GTP binding%3B INVOLVED IN: response to bacterium%3B EXPRESSED IN: leaf lamina base%2C pedicel%2C petiole%2C leaf%3B EXPRESSED DURING: LP.04 four leaves visible%2C 4 anthesis%3B…
AT1G33940	gbM	Positive	65.9344	1.408e-82	Yes	Yes	Yes	ID=AT1G33940;Name=AT1G33940;Note=Serine/Threonine-kinase ULK4-like protein;computational_description=BEST Arabidopsis thaliana protein match is: Protein kinase family protein with ARM repeat domain (TAIR:AT5G18700.1)%3B Has 128 Blast hits to 95 proteins in 44 species: Archae - 0%3B Bacteria - 0%3B Metazoa - 37%3B Fungi - 0%3B Plants - 78%3B Viruses - 0%3B Other Eukaryotes - 13 (source: NCBI BLink…
AT1G34040	gbM	Positive	3.5344	3.58e-06	No	Yes	Yes	ID=AT1G34040;Name=AT1G34040;Note=Pyridoxal phosphate (PLP)-dependent transferases superfamily protein;computational_description=Pyridoxal phosphate (PLP)-dependent transferases superfamily protein%3B FUNCTIONS IN: pyridoxal phosphate binding%2C carbon-sulfur lyase activity%2C catalytic activity%3B INVOLVED IN: biological_process unknown%3B LOCATED IN: endomembrane system%3B CONTAINS InterPro DOMA…
AT1G34120	gbM	Positive	2.25	0.000171	No	Yes	Yes	ID=AT1G34120;Name=AT1G34120;Note=inositol polyphosphate 5-phosphatase I;curator_summary=Encodes an inositol polyphosphate 5-phosphatase that appears to have Type I activity. It can dephosphorylate IP3(inositol(1%2C4%2C5)P3) and IP4 (inositol(1%2C3%2C4%2C5)P4)%2C but it does not act on I(1)P%2C I(1%2C4)P2%2C or phosphatidylinositol(4%2C5)P2.;symbol=IP5PI;Alias=AT5P1,AT5PTASE1,MYO-INOSITOL POLYPHOS…
AT1G34160	gbM	Positive	1.2321	0.0101	No	No	Yes	ID=AT1G34160;Name=AT1G34160;Note=Tetratricopeptide repeat (TPR)-like superfamily protein;computational_description=Tetratricopeptide repeat (TPR)-like superfamily protein%3B CONTAINS InterPro DOMAIN/s: Pentatricopeptide repeat (InterPro:IPR002885)%3B BEST Arabidopsis thaliana protein match is: Tetratricopeptide repeat (TPR)-like superfamily protein (TAIR:AT4G21065.1)%3B Has 36841 Blast hits to 13…
AT1G34340	gbM	Positive	2.8224	2.83e-05	No	Yes	Yes	ID=AT1G34340;Name=AT1G34340;Note=alpha/beta-Hydrolases superfamily protein;computational_description=alpha/beta-Hydrolases superfamily protein%3B CONTAINS InterPro DOMAIN/s: Alpha/beta hydrolase fold-1 (InterPro:IPR000073)%3B BEST Arabidopsis thaliana protein match is: alpha/beta-Hydrolases superfamily protein (TAIR:AT5G49950.1)%3B Has 2391 Blast hits to 2388 proteins in 904 species: Archae - 0%3…
AT1G34520	gbM	Positive	5.5225	4.17e-09	Yes	Yes	Yes	ID=AT1G34520;Name=AT1G34520;Note=MBOAT (membrane bound O-acyl transferase) family protein;computational_description=MBOAT (membrane bound O-acyl transferase) family protein%3B CONTAINS InterPro DOMAIN/s: Wax synthase (InterPro:IPR017088)%3B BEST Arabidopsis thaliana protein match is: MBOAT (membrane bound O-acyl transferase) family protein (TAIR:AT1G34490.1)%3B Has 1089 Blast hits to 1085 protein…
AT1G34630	gbM	Positive	1.3225	0.00432	No	Yes	Yes	ID=AT1G34630;Name=AT1G34630;Note=transmembrane protein;computational_description=BEST Arabidopsis thaliana protein match is: Mitochondrial import inner membrane translocase subunit Tim17/Tim22/Tim23 family protein (TAIR:AT5G51150.1)%3B Has 323 Blast hits to 315 proteins in 124 species: Archae - 0%3B Bacteria - 0%3B Metazoa - 95%3B Fungi - 110%3B Plants - 73%3B Viruses - 0%3B Other Eukaryotes - 45…
AT1G34770	gbM	Positive	9.9856	7.819e-16	Yes	Yes	Yes	ID=AT1G34770;Name=AT1G34770;Note=melanoma-associated antigen G1-like protein;computational_description=CONTAINS InterPro DOMAIN/s: MAGE protein (InterPro:IPR002190)%3B Has 1274 Blast hits to 1260 proteins in 85 species: Archae - 0%3B Bacteria - 0%3B Metazoa - 1104%3B Fungi - 45%3B Plants - 49%3B Viruses - 0%3B Other Eukaryotes - 76 (source: NCBI BLink).;Dbxref=PMID:16126853,PMID:16626458,locus:20…
AT1G35530	gbM	Positive	1.2769	0.00647	No	No	Yes	ID=AT1G35530;Name=AT1G35530;Note=DEAD/DEAH box RNA helicase family protein;curator_summary=Encodes FANCM%2C a highly conserved helicase that functions as a major factor limiting meiotic crossover formation. It is not directly involved in the repair of DNA lesions but suppresses spontaneous somatic homologous recombination via a RecQ helicase (At-RECQ4A)-independent pathway.;symbol=FANCM;Alias=At-…
AT1G35630	gbM	Positive	2.89	5.52e-05	No	Yes	Yes	ID=AT1G35630;Name=AT1G35630;Note=Protease-associated (PA) RING/U-box zinc finger family protein;computational_description=Protease-associated (PA) RING/U-box zinc finger family protein%3B FUNCTIONS IN: peptidase activity%2C zinc ion binding%3B LOCATED IN: endomembrane system%3B CONTAINS InterPro DOMAIN/s: Protease-associated PA (InterPro:IPR003137)%2C Zinc finger%2C RING-type (InterPro:IPR001841)…
AT1G36070	gbM	Positive	12.4609	9.145e-16	Yes	Yes	Yes	ID=AT1G36070;Name=AT1G36070;Note=Transducin/WD40 repeat-like superfamily protein;computational_description=Transducin/WD40 repeat-like superfamily protein%3B FUNCTIONS IN: molecular_function unknown%3B INVOLVED IN: biological_process unknown%3B LOCATED IN: CUL4 RING ubiquitin ligase complex%2C heterotrimeric G-protein complex%3B EXPRESSED IN: 22 plant structures%3B EXPRESSED DURING: 13 growth sta…
AT1G36180	gbM	Positive	4.7089	4.71e-07	Yes	Yes	Yes	ID=AT1G36180;Name=AT1G36180;Note=acetyl-CoA carboxylase 2;curator_summary=acetyl-CoA carboxylase 2 (ACC2);symbol=ACC2;full_name=acetyl-CoA carboxylase 2;computational_description=acetyl-CoA carboxylase 2 (ACC2)%3B FUNCTIONS IN: acetyl-CoA carboxylase activity%3B INVOLVED IN: metabolic process%2C fatty acid biosynthetic process%3B LOCATED IN: chloroplast%3B EXPRESSED IN: 14 plant structures%3B EXP…
AT1G36280	gbM	Positive	1.3689	0.00455	No	Yes	Yes	ID=AT1G36280;Name=AT1G36280;Note=L-Aspartase-like family protein;computational_description=L-Aspartase-like family protein%3B FUNCTIONS IN: N6-(1%2C2-dicarboxyethyl)AMP AMP-lyase (fumarate-forming) activity%2C catalytic activity%3B INVOLVED IN: purine ribonucleotide biosynthetic process%2C purine base biosynthetic process%2C IMP biosynthetic process%3B LOCATED IN: chloroplast%3B CONTAINS InterPro…
AT1G37150	gbM	Positive	2.56	0.000203	No	Yes	Yes	ID=AT1G37150;Name=AT1G37150;Note=holocarboxylase synthetase 2;curator_summary=Although HCS2 is predicted to encode a biotin protein ligase / holocarboxylase synthetase (HCS)%2C hcs2 mutants do not show a decrease in HCS activity. A dual-targeted HCS1 (At2g25710) might account for the HCS activity observed in multiple subcellular compartments in Arabidopsis.;symbol=HCS2;full_name=holocarboxylase s…
AT1G42470	gbM	Positive	1.9881	0.00128	No	Yes	Yes	ID=AT1G42470;Name=AT1G42470;Note=Patched family protein;computational_description=Patched family protein%3B FUNCTIONS IN: hedgehog receptor activity%3B LOCATED IN: plasma membrane%2C membrane%3B EXPRESSED IN: 24 plant structures%3B EXPRESSED DURING: 14 growth stages%3B CONTAINS InterPro DOMAIN/s: Niemann-Pick C type protein (InterPro:IPR004765)%2C Patched (InterPro:IPR003392)%2C Sterol-sensing 5T…
AT1G43000	gbM	Positive	1.1236	0.0109	No	No	Yes	ID=AT1G43000;Name=AT1G43000;Note=PLATZ transcription factor family protein;computational_description=PLATZ transcription factor family protein%3B CONTAINS InterPro DOMAIN/s: Protein of unknown function DUF597 (InterPro:IPR006734)%3B BEST Arabidopsis thaliana protein match is: PLATZ transcription factor family protein (TAIR:AT1G21000.1)%3B Has 398 Blast hits to 398 proteins in 26 species: Archae -…
AT1G43640	gbM	Positive	7.5625	4.546e-12	Yes	Yes	Yes	ID=AT1G43640;Name=AT1G43640;Note=tubby like protein 5;curator_summary=Member of TLP family;symbol=TLP5;Alias=AtTLP5,tubby like protein 5;full_name=tubby like protein 5;computational_description=tubby like protein 5 (TLP5)%3B CONTAINS InterPro DOMAIN/s: F-box domain%2C cyclin-like (InterPro:IPR001810)%2C Tubby%2C C-terminal%2C conserved site (InterPro:IPR018066)%2C Tubby%2C C-terminal (InterPro:IP…
AT1G44750	gbM	Positive	5.3824	8.07e-09	Yes	Yes	Yes	ID=AT1G44750;Name=AT1G44750;Note=purine permease 11;curator_summary=Member of a family of proteins related to PUP1%2C a purine transporter. May be involved in the transport of purine and purine derivatives such as cytokinins%2C across the plasma membrane.;symbol=PUP11;Alias=ATPUP11,purine permease 11;full_name=purine permease 11;computational_description=purine permease 11 (PUP11)%3B CONTAINS Int…
AT1G44820	gbM	Positive	1.9321	0.000591	No	Yes	Yes	ID=AT1G44820;Name=AT1G44820;Note=Peptidase M20/M25/M40 family protein;computational_description=Peptidase M20/M25/M40 family protein%3B FUNCTIONS IN: hydrolase activity%2C aminoacylase activity%3B INVOLVED IN: metabolic process%2C cellular amino acid metabolic process%3B LOCATED IN: endomembrane system%2C cytoplasm%3B EXPRESSED IN: guard cell%3B CONTAINS InterPro DOMAIN/s: Peptidase M20 (InterPro…
AT1G45229	gbM	Positive	3.4596	2.97e-06	No	Yes	Yes	ID=AT1G45229;Name=AT1G45229;Note=transmembrane protein;computational_description=unknown protein%3B FUNCTIONS IN: molecular_function unknown%3B INVOLVED IN: biological_process unknown%3B LOCATED IN: cellular_component unknown%3B Has 30201 Blast hits to 17322 proteins in 780 species: Archae - 12%3B Bacteria - 1396%3B Metazoa - 17338%3B Fungi - 3422%3B Plants - 5037%3B Viruses - 0%3B Other Eukaryot…
AT1G47270	gbM	Positive	2.1025	0.000301	No	Yes	Yes	ID=AT1G47270;Name=AT1G47270;Note=tubby like protein 6;curator_summary=Member of TLP family;symbol=TLP6;Alias=AtTLP6,tubby like protein 6;full_name=tubby like protein 6;computational_description=tubby like protein 6 (TLP6)%3B CONTAINS InterPro DOMAIN/s: F-box domain%2C cyclin-like (InterPro:IPR001810)%2C F-box domain%2C Skp2-like (InterPro:IPR022364)%2C Tubby%2C C-terminal%2C conserved site (Inter…
AT1G47340	gbM	Positive	4.7524	3.94e-08	Yes	Yes	Yes	ID=AT1G47340;Name=AT1G47340;Note=F-box and associated interaction domains-containing protein;computational_description=F-box and associated interaction domains-containing protein%3B CONTAINS InterPro DOMAIN/s: F-box domain%2C cyclin-like (InterPro:IPR001810)%2C F-box domain%2C Skp2-like (InterPro:IPR022364)%2C F-box associated domain%2C type 3 (InterPro:IPR013187)%2C F-box associated interaction …
AT1G47530	gbM	Positive	8.3521	1.256e-12	Yes	Yes	Yes	ID=AT1G47530;Name=AT1G47530;Note=MATE efflux family protein;computational_description=MATE efflux family protein%3B FUNCTIONS IN: antiporter activity%2C drug transmembrane transporter activity%2C transporter activity%3B INVOLVED IN: drug transmembrane transport%2C ripening%2C transmembrane transport%3B LOCATED IN: plasma membrane%2C membrane%3B EXPRESSED IN: 23 plant structures%3B EXPRESSED DURIN…
AT1G47560	gbM	Positive	1.2996	0.00449	No	Yes	Yes	ID=AT1G47560;Name=AT1G47560;Note=exocyst complex component sec3B;curator_summary=Encodes a member of the exocyst complex gene family. The exocyst is a protein complex involved in tethering vesicles to the plasma membrane during regulated or polarized secretion.;symbol=SEC3B;full_name=exocyst complex component sec3B;computational_description=exocyst complex component sec3B (SEC3B)%3B CONTAINS Inte…
AT1G47670	gbM	Positive	1.1449	0.00882	No	No	Yes	ID=AT1G47670;Name=AT1G47670;Note=Transmembrane amino acid transporter family protein;computational_description=Transmembrane amino acid transporter family protein%3B FUNCTIONS IN: amino acid transmembrane transporter activity%3B INVOLVED IN: amino acid transport%3B LOCATED IN: plasma membrane%2C membrane%3B EXPRESSED IN: 20 plant structures%3B EXPRESSED DURING: 13 growth stages%3B CONTAINS InterP…
AT1G47710	gbM	Positive	3.2041	1.57e-05	No	Yes	Yes	ID=AT1G47710;Name=AT1G47710;Note=Serine protease inhibitor (SERPIN) family protein;symbol=SERPIN1;computational_description=Serine protease inhibitor (SERPIN) family protein%3B FUNCTIONS IN: serine-type endopeptidase inhibitor activity%2C cysteine-type endopeptidase inhibitor activity%3B INVOLVED IN: biological_process unknown%3B LOCATED IN: apoplast%3B EXPRESSED IN: 25 plant structures%3B EXPRES…
AT1G47720	gbM	Positive	2.1025	0.000579	No	Yes	Yes	ID=AT1G47720;Name=AT1G47720;Note=Primosome PriB/single-strand DNA-binding protein;curator_summary=Encodes an organellar single-strand DNA binding protein%2C located in mitochondria%2C controls the stoichiometry of alternative mitochondrial DNA forms generated by homologous recombination.;symbol=OSB1;full_name=Organellar Single-stranded;computational_description=Organellar Single-stranded (OSB1)%3…
AT1G47920	gbM	Positive	32.2624	9.691e-54	Yes	Yes	Yes	ID=AT1G47920;Name=AT1G47920;Note=RNI-like superfamily protein;computational_description=RNI-like superfamily protein%3B CONTAINS InterPro DOMAIN/s: FBD-like (InterPro:IPR006566)%2C Leucine-rich repeat 2 (InterPro:IPR013101)%3B BEST Arabidopsis thaliana protein match is: F-box/RNI-like/FBD-like domains-containing protein (TAIR:AT1G48400.1)%3B Has 444 Blast hits to 433 proteins in 4 species: Archae…
AT1G48060	gbM	Positive	1.8496	0.000829	No	Yes	Yes	ID=AT1G48060;Name=AT1G48060;Note=F-box/associated interaction domain protein;computational_description=F-box and associated interaction domains-containing protein%3B CONTAINS InterPro DOMAIN/s: F-box domain%2C cyclin-like (InterPro:IPR001810)%2C F-box domain%2C Skp2-like (InterPro:IPR022364)%2C F-box associated domain%2C type 3 (InterPro:IPR013187)%2C F-box associated interaction domain (InterPro…
AT1G48095	gbM	Positive	2.9584	0.00104	No	Yes	Yes	ID=AT1G48095;Name=AT1G48095;Note=nucleic acid-binding/zinc ion-binding protein;computational_description=unknown protein%3B BEST Arabidopsis thaliana protein match is: unknown protein (TAIR:AT1G36960.1)%3B Has 82 Blast hits to 82 proteins in 3 species: Archae - 0%3B Bacteria - 0%3B Metazoa - 0%3B Fungi - 0%3B Plants - 82%3B Viruses - 0%3B Other Eukaryotes - 0 (source: NCBI BLink).;Dbxref=locus:28…
AT1G48230	gbM	Positive	1.4884	0.00228	No	Yes	Yes	ID=AT1G48230;Name=AT1G48230;Note=nodulin MtN21 /EamA-like transporter family protein;curator_summary=Nucleotide/sugar transporter family protein;computational_description=nodulin MtN21 /EamA-like transporter family protein%3B FUNCTIONS IN: organic anion transmembrane transporter activity%3B LOCATED IN: endomembrane system%3B EXPRESSED IN: 21 plant structures%3B EXPRESSED DURING: 13 growth stages%…
AT1G48280	gbM	Positive	3.0976	1.47e-05	No	Yes	Yes	ID=AT1G48280;Name=AT1G48280;Note=hydroxyproline-rich glycoprotein family protein;computational_description=hydroxyproline-rich glycoprotein family protein%3B INVOLVED IN: biological_process unknown%3B EXPRESSED IN: 23 plant structures%3B EXPRESSED DURING: 13 growth stages%3B BEST Arabidopsis thaliana protein match is: Hydroxyproline-rich glycoprotein family protein (TAIR:AT3G25690.3)%3B Has 10788…
AT1G48310	gbM	Positive	1.1664	0.00697	No	No	Yes	ID=AT1G48310;Name=AT1G48310;Note=chromatin remodeling factor18;symbol=CHR18;Alias=CHA18;full_name=chromatin remodeling factor18;computational_description=chromatin remodeling factor18 (CHR18)%3B FUNCTIONS IN: helicase activity%2C DNA binding%2C nucleic acid binding%2C ATP binding%3B INVOLVED IN: biological_process unknown%3B LOCATED IN: cellular_component unknown%3B EXPRESSED IN: 24 plant structu…
AT1G48390	gbM	Positive	1.2321	0.00945	No	No	Yes	ID=AT1G48390;Name=AT1G48390;Note=RNI-like superfamily protein;computational_description=RNI-like superfamily protein%3B CONTAINS InterPro DOMAIN/s: FBD-like (InterPro:IPR006566)%3B BEST Arabidopsis thaliana protein match is: F-box/RNI-like/FBD-like domains-containing protein (TAIR:AT1G48400.1)%3B Has 494 Blast hits to 486 proteins in 6 species: Archae - 0%3B Bacteria - 0%3B Metazoa - 0%3B Fungi -…
AT1G48400	gbM	Positive	7.5625	3.766e-12	Yes	Yes	Yes	ID=AT1G48400;Name=AT1G48400;Note=F-box/RNI-like/FBD-like domains-containing protein;computational_description=F-box/RNI-like/FBD-like domains-containing protein%3B CONTAINS InterPro DOMAIN/s: F-box domain%2C cyclin-like (InterPro:IPR001810)%2C FBD-like (InterPro:IPR006566)%2C F-box domain%2C Skp2-like (InterPro:IPR022364)%3B BEST Arabidopsis thaliana protein match is: RNI-like superfamily protein…
AT1G48490	gbM	Positive	1.21	0.0062	No	No	Yes	ID=AT1G48490;Name=AT1G48490;Note=Protein kinase superfamily protein;computational_description=Protein kinase superfamily protein%3B FUNCTIONS IN: kinase activity%3B INVOLVED IN: protein amino acid phosphorylation%3B LOCATED IN: chloroplast%3B EXPRESSED IN: cotyledon%3B CONTAINS InterPro DOMAIN/s: Serine/threonine-protein kinase domain (InterPro:IPR002290)%2C Serine/threonine-protein kinase-like d…
AT1G48700	gbM	Positive	15.1321	1.41e-13	Yes	Yes	Yes	ID=AT1G48700;Name=AT1G48700;Note=2-oxoglutarate (2OG) and Fe(II)-dependent oxygenase superfamily protein;computational_description=2-oxoglutarate (2OG) and Fe(II)-dependent oxygenase superfamily protein%3B FUNCTIONS IN: oxidoreductase activity%2C acting on paired donors%2C with incorporation or reduction of molecular oxygen%2C L-ascorbic acid binding%2C iron ion binding%3B INVOLVED IN: oxidation …
AT1G48740	gbM	Positive	15.1321	7.575e-24	Yes	Yes	Yes	ID=AT1G48740;Name=AT1G48740;Note=2-oxoglutarate (2OG) and Fe(II)-dependent oxygenase superfamily protein;computational_description=2-oxoglutarate (2OG) and Fe(II)-dependent oxygenase superfamily protein%3B FUNCTIONS IN: oxidoreductase activity%2C acting on paired donors%2C with incorporation or reduction of molecular oxygen%2C L-ascorbic acid binding%2C iron ion binding%3B INVOLVED IN: oxidation …
AT1G48840	gbM	Positive	23.8144	2.286e-38	Yes	Yes	Yes	ID=AT1G48840;Name=AT1G48840;Note=heat-inducible transcription repressor (DUF639);computational_description=Plant protein of unknown function (DUF639)%3B CONTAINS InterPro DOMAIN/s: Protein of unknown function DUF639 (InterPro:IPR006927)%3B BEST Arabidopsis thaliana protein match is: Plant protein of unknown function (DUF639) (TAIR:AT3G18350.1)%3B Has 149 Blast hits to 146 proteins in 12 species: …
AT1G48880	gbM	Positive	9.3636	7.635e-15	Yes	Yes	Yes	ID=AT1G48880;Name=AT1G48880;Note=TRICHOME BIREFRINGENCE-LIKE 7;curator_summary=Encodes a member of the TBL (TRICHOME BIREFRINGENCE-LIKE) gene family containing a plant-specific DUF231 (domain of unknown function) domain. TBL gene family has 46 members%2C two of which (TBR/AT5G06700 and TBL3/AT5G01360) have been shown to be involved in the synthesis and deposition of secondary wall cellulose%2C pr…
AT1G49040	gbM	Positive	1.2321	0.00563	No	Yes	Yes	ID=AT1G49040;Name=AT1G49040;Note=stomatal cytokinesis defective / SCD1 protein (SCD1);curator_summary=Encodes soluble protein containing N-terminal DENN domain and eight C-terminal WD-40 repeats. Involved in cytokinesis of guard mother cells and leaf epidermal cells. The overall growth and development of mutant plants is severely affected%2C they are smaller than wt%2C with defects in seedling de…
AT1G49140	gbM	Positive	1.0201	0.0122	No	No	Yes	ID=AT1G49140;Name=AT1G49140;Note=NADH dehydrogenase ubiquinone 1 beta subcomplex subunit 10-B-like protein (Complex I subunit NDUFS6);computational_description=Complex I subunit NDUFS6%3B CONTAINS InterPro DOMAIN/s: NADH-ubiquinone oxidoreductase%2C subunit 10 (InterPro:IPR019377)%2C Complex I subunit NDUFS6 (InterPro:IPR020163)%3B BEST Arabidopsis thaliana protein match is: Complex I subunit NDU…
AT1G49340	gbM	Positive	1.0404	0.0111	No	No	Yes	ID=AT1G49340;Name=AT1G49340;Note=Phosphatidylinositol 3- and 4-kinase family protein;curator_summary=Encodes a phosphatidylinositol 4-kinase that is expressed in inflorescences and shoots.;symbol=ATPI4K ALPHA;computational_description=ATPI4K ALPHA%3B FUNCTIONS IN: 1-phosphatidylinositol 4-kinase activity%2C inositol or phosphatidylinositol kinase activity%3B INVOLVED IN: protein amino acid phosph…
AT1G49350	gbM	Positive	1.6384	0.00146	No	Yes	Yes	ID=AT1G49350;Name=AT1G49350;Note=pfkB-like carbohydrate kinase family protein;computational_description=pfkB-like carbohydrate kinase family protein%3B FUNCTIONS IN: kinase activity%2C ribokinase activity%3B INVOLVED IN: D-ribose metabolic process%3B LOCATED IN: cellular_component unknown%3B EXPRESSED IN: 22 plant structures%3B EXPRESSED DURING: 13 growth stages%3B CONTAINS InterPro DOMAIN/s: Car…
AT1G49360	gbM	Positive	13.9129	2.02e-21	Yes	Yes	Yes	ID=AT1G49360;Name=AT1G49360;Note=F-box family protein;computational_description=F-box family protein%3B CONTAINS InterPro DOMAIN/s: F-box domain%2C cyclin-like (InterPro:IPR001810)%2C F-box domain%2C Skp2-like (InterPro:IPR022364)%3B BEST Arabidopsis thaliana protein match is: F-box family protein (TAIR:AT1G57790.1)%3B Has 351 Blast hits to 349 proteins in 16 species: Archae - 0%3B Bacteria - 0%3…
AT1G49530	gbM	Positive	4.4944	1.12e-07	Yes	Yes	Yes	ID=AT1G49530;Name=AT1G49530;Note=geranylgeranyl pyrophosphate synthase 6;curator_summary=encodes a mitochondria-targeted geranylgeranyl pyrophosphate synthase;symbol=GGPS6;full_name=geranylgeranyl pyrophosphate synthase 6;computational_description=geranylgeranyl pyrophosphate synthase 6 (GGPS6)%3B CONTAINS InterPro DOMAIN/s: Polyprenyl synthetase-related (InterPro:IPR017446)%2C Terpenoid synthase…
AT1G49790	gbM	Positive	1.6384	0.00238	No	Yes	Yes	ID=AT1G49790;Name=AT1G49790;Note=F-box associated ubiquitination effector family protein;computational_description=F-box associated ubiquitination effector family protein%3B CONTAINS InterPro DOMAIN/s: F-box associated domain%2C type 1 (InterPro:IPR006527)%2C F-box associated interaction domain (InterPro:IPR017451)%3B BEST Arabidopsis thaliana protein match is: F-box and associated interaction do…
AT1G49960	gbM	Positive	1.1236	0.00839	No	No	Yes	ID=AT1G49960;Name=AT1G49960;Note=Xanthine/uracil permease family protein;computational_description=Xanthine/uracil permease family protein%3B FUNCTIONS IN: transmembrane transporter activity%3B INVOLVED IN: transport%2C transmembrane transport%3B LOCATED IN: membrane%3B EXPRESSED IN: 9 plant structures%3B EXPRESSED DURING: 4 anthesis%2C petal differentiation and expansion stage%2C D bilateral sta…
AT1G49980	gbM	Positive	10.8241	4.12e-17	Yes	Yes	Yes	ID=AT1G49980;Name=AT1G49980;Note=DNA/RNA polymerases superfamily protein;computational_description=DNA/RNA polymerases superfamily protein%3B FUNCTIONS IN: damaged DNA binding%2C DNA-directed DNA polymerase activity%3B INVOLVED IN: DNA repair%3B LOCATED IN: membrane%3B EXPRESSED IN: 22 plant structures%3B EXPRESSED DURING: 13 growth stages%3B CONTAINS InterPro DOMAIN/s: DNA polymerase%2C Y-family…
AT1G50190	gbM	Positive	2.6569	7.27e-05	No	Yes	Yes	ID=AT1G50190;Name=AT1G50190;Note=Cysteine/Histidine-rich C1 domain family protein;computational_description=Cysteine/Histidine-rich C1 domain family protein%3B FUNCTIONS IN: molecular_function unknown%3B INVOLVED IN: intracellular signaling pathway%3B LOCATED IN: cellular_component unknown%3B CONTAINS InterPro DOMAIN/s: Protein kinase C-like%2C phorbol ester/diacylglycerol binding (InterPro:IPR00…
AT1G50310	gbM	Positive	9.3025	8.803e-15	Yes	Yes	Yes	ID=AT1G50310;Name=AT1G50310;Note=sugar transporter 9;symbol=STP9;Alias=ATSTP9,SUGAR TRANSPORTER 9;full_name=sugar transporter 9;computational_description=sugar transporter 9 (STP9)%3B FUNCTIONS IN: carbohydrate transmembrane transporter activity%2C sugar:hydrogen symporter activity%3B INVOLVED IN: transport%2C transmembrane transport%3B LOCATED IN: integral to membrane%2C membrane%3B EXPRESSED IN…
AT1G50700	gbM	Positive	2.9929	1.45e-05	No	Yes	Yes	ID=AT1G50700;Name=AT1G50700;Note=calcium-dependent protein kinase 33;curator_summary=member of Calcium Dependent Protein Kinase;symbol=CPK33;full_name=calcium-dependent protein kinase 33;computational_description=calcium-dependent protein kinase 33 (CPK33)%3B FUNCTIONS IN: in 6 functions%3B INVOLVED IN: protein amino acid phosphorylation%2C N-terminal protein myristoylation%3B LOCATED IN: cellula…
AT1G50750	gbM	Positive	1.5129	0.00204	No	Yes	Yes	ID=AT1G50750;Name=AT1G50750;Note=aminotransferase-like%2C mobile domain protein;computational_description=Plant mobile domain protein family%3B CONTAINS InterPro DOMAIN/s: Aminotransferase-like%2C plant mobile domain (InterPro:IPR019557)%3B BEST Arabidopsis thaliana protein match is: Plant mobile domain protein family (TAIR:AT1G50790.1)%3B Has 1370 Blast hits to 1171 proteins in 144 species: Arch…
AT1G50830	gbM	Positive	1.2321	0.00545	No	Yes	Yes	ID=AT1G50830;Name=AT1G50830;Note=Aminotransferase-like%2C plant mobile domain family protein;computational_description=Aminotransferase-like%2C plant mobile domain family protein%3B CONTAINS InterPro DOMAIN/s: Aminotransferase-like%2C plant mobile domain (InterPro:IPR019557)%3B BEST Arabidopsis thaliana protein match is: Aminotransferase-like%2C plant mobile domain family protein (TAIR:AT5G18510.…
AT1G50950	gbM	Positive	4.1209	3.17e-07	Yes	Yes	Yes	ID=AT1G50950;Name=AT1G50950;Note=protein disulfide-isomerase 5-like protein (DUF1692);computational_description=INVOLVED IN: cell redox homeostasis%3B EXPRESSED IN: 20 plant structures%3B EXPRESSED DURING: 11 growth stages%3B CONTAINS InterPro DOMAIN/s: Thioredoxin fold (InterPro:IPR012335)%2C Thioredoxin-like (InterPro:IPR017936)%2C Thioredoxin-like fold (InterPro:IPR012336)%2C Thioredoxin domai…
AT1G50970	gbM	Positive	2.4025	0.000102	No	Yes	Yes	ID=AT1G50970;Name=AT1G50970;Note=Membrane trafficking VPS53 family protein;computational_description=Membrane trafficking VPS53 family protein%3B FUNCTIONS IN: transporter activity%3B INVOLVED IN: transport%3B LOCATED IN: endomembrane system%3B EXPRESSED IN: 18 plant structures%3B EXPRESSED DURING: 10 growth stages%3B CONTAINS InterPro DOMAIN/s: Vps53-like%2C N-terminal (InterPro:IPR007234)%3B BE…
AT1G51055	gbM	Positive	1.0201	0.0142	No	No	Yes	ID=AT1G51055;Name=AT1G51055;Note=FBD-like domain family protein;computational_description=FBD-like domain family protein%3B CONTAINS InterPro DOMAIN/s: FBD (InterPro:IPR013596)%2C FBD-like (InterPro:IPR006566)%3B BEST Arabidopsis thaliana protein match is: F-box/RNI-like/FBD-like domains-containing protein (TAIR:AT1G50980.1)%3B Has 362 Blast hits to 359 proteins in 7 species: Archae - 0%3B Bacter…
AT1G51260	gbM	Positive	1.2321	0.00581	No	Yes	Yes	ID=AT1G51260;Name=AT1G51260;Note=lysophosphatidyl acyltransferase 3;curator_summary=ACYL-COA:1-ACYLGLYCEROL-3-PHOSPHATE ACYLTRANSFERASE%2C PUTATIVE SIMILAR TO ACYL-COA:1-ACYLGLYCEROL-3-PHOSPHATE ACYLTRANSFERASE GI:4583544 FROM [BRASSICA NAPUS];symbol=LPAT3;full_name=lysophosphatidyl acyltransferase 3;computational_description=lysophosphatidyl acyltransferase 3 (LPAT3)%3B FUNCTIONS IN: 1-acylglyce…
AT1G51370	gbM	Positive	2.3716	0.000117	No	Yes	Yes	ID=AT1G51370;Name=AT1G51370;Note=F-box/RNI-like/FBD-like domains-containing protein;computational_description=F-box/RNI-like/FBD-like domains-containing protein%3B CONTAINS InterPro DOMAIN/s: FBD (InterPro:IPR013596)%2C F-box domain%2C cyclin-like (InterPro:IPR001810)%2C FBD-like (InterPro:IPR006566)%2C F-box domain%2C Skp2-like (InterPro:IPR022364)%2C Leucine-rich repeat 2 (InterPro:IPR013101)%3…
AT1G51390	gbM	Positive	1.5376	0.00193	No	Yes	Yes	ID=AT1G51390;Name=AT1G51390;Note=NFU domain protein 5;curator_summary=Encodes a protein containing the NFU domain that may be involved in iron-sulfur cluster assembly. Part of a five member gene family%2C more closely related to NFU4 than to NFU1%2C2%2C and 3. Targeted to the mitochondrion.;symbol=NFU5;Alias=ATNFU1;full_name=NFU domain protein 5;computational_description=NFU domain protein 5 (NFU…
AT1G51530	gbM	Positive	15.7609	9.932e-18	Yes	Yes	Yes	ID=AT1G51530;Name=AT1G51530;Note=RNA-binding (RRM/RBD/RNP motifs) family protein;computational_description=RNA-binding (RRM/RBD/RNP motifs) family protein%3B FUNCTIONS IN: nucleic acid binding%3B INVOLVED IN: biological_process unknown%3B LOCATED IN: cellular_component unknown%3B CONTAINS InterPro DOMAIN/s: RNA recognition motif%2C RNP-1 (InterPro:IPR000504)%3B BEST Arabidopsis thaliana protein m…
AT1G51640	gbM	Positive	2.0736	0.000318	No	Yes	Yes	ID=AT1G51640;Name=AT1G51640;Note=exocyst subunit exo70 family protein G2;curator_summary=A member of EXO70 gene family%2C putative exocyst subunits%2C conserved in land plants. Arabidopsis thaliana contains 23 putative EXO70 genes%2C which can be classified into eight clusters on the phylogenetic tree.;symbol=EXO70G2;Alias=ATEXO70G2,exocyst subunit exo70 family protein G2;full_name=exocyst subuni…
AT1G51740	gbM	Positive	1.0816	0.00911	No	No	Yes	ID=AT1G51740;Name=AT1G51740;Note=syntaxin of plants 81;curator_summary=member of SYP8 Gene Family;symbol=SYP81;Alias=ATSYP81,ATUFE1,ARABIDOPSIS THALIANA ORTHOLOG OF YEAST UFE1 (UNKNOWN FUNCTION-ESSENTIAL 1),UFE1,ORTHOLOG OF YEAST UFE1 (UNKNOWN FUNCTION-ESSENTIAL 1);full_name=syntaxin of plants 81;computational_description=syntaxin of plants 81 (SYP81)%3B INVOLVED IN: vesicle-mediated transport%3B…
AT1G51965	gbM	Positive	5.0625	1.52e-08	Yes	Yes	Yes	ID=AT1G51965;Name=AT1G51965;Note=ABA Overly-Sensitive 5;curator_summary=Encodes ABA Overly-Sensitive5 (ABO5)%2C a pentatricopeptide repeat protein required for cis-splicing of mitochondrial nad2 intron 3. Involved in response to abscisic acid.;symbol=ABO5;full_name=ABA Overly-Sensitive 5;computational_description=ABA Overly-Sensitive 5 (ABO5)%3B CONTAINS InterPro DOMAIN/s: Pentatricopeptide repea…
AT1G52080	gbM	Positive	1.1025	0.0106	No	No	Yes	ID=AT1G52080;Name=AT1G52080;Note=actin binding protein family;curator_summary=unknown function;symbol=AR791;computational_description=AR791%3B FUNCTIONS IN: actin binding%3B LOCATED IN: endomembrane system%3B EXPRESSED IN: 22 plant structures%3B EXPRESSED DURING: 13 growth stages%3B BEST Arabidopsis thaliana protein match is: Hydroxyproline-rich glycoprotein family protein (TAIR:AT3G25690.2)%3B H…
AT1G52315	gbM	Positive	1.0201	0.012	No	No	Yes	ID=AT1G52315;Name=AT1G52315;Note=Regulator of Vps4 activity in the MVB pathway protein;computational_description=Regulator of Vps4 activity in the MVB pathway protein%3B CONTAINS InterPro DOMAIN/s: Protein of unknown function DUF292%2C eukaryotic (InterPro:IPR005061)%3B BEST Arabidopsis thaliana protein match is: Regulator of Vps4 activity in the MVB pathway protein (TAIR:AT1G79910.1)%3B Has 3533…
AT1G52430	gbM	Positive	5.6644	3.34e-09	Yes	Yes	Yes	ID=AT1G52430;Name=AT1G52430;Note=Ubiquitin carboxyl-terminal hydrolase-related protein;computational_description=Ubiquitin carboxyl-terminal hydrolase-related protein%3B FUNCTIONS IN: ubiquitin thiolesterase activity%3B INVOLVED IN: ubiquitin-dependent protein catabolic process%3B LOCATED IN: cellular_component unknown%3B CONTAINS InterPro DOMAIN/s: Protein of unknown function DUF627 (InterPro:IP…
AT1G52570	gbM	Positive	3.7636	1.08e-06	Yes	Yes	Yes	ID=AT1G52570;Name=AT1G52570;Note=phospholipase D alpha 2;curator_summary=member of C2-PLD subfamily;symbol=PLDALPHA2;full_name=phospholipase D alpha 2;computational_description=phospholipase D alpha 2 (PLDALPHA2)%3B FUNCTIONS IN: phospholipase D activity%3B INVOLVED IN: phosphatidylcholine metabolic process%2C metabolic process%3B LOCATED IN: chloroplast envelope%3B EXPRESSED IN: 20 plant structu…
AT1G52650	gbM	Positive	5.76	1.88e-09	Yes	Yes	Yes	ID=AT1G52650;Name=AT1G52650;Note=F-box/RNI superfamily protein;computational_description=F-box/RNI-like superfamily protein%3B CONTAINS InterPro DOMAIN/s: F-box domain%2C cyclin-like (InterPro:IPR001810)%2C F-box domain%2C Skp2-like (InterPro:IPR022364)%2C FBD-like (InterPro:IPR006566)%3B BEST Arabidopsis thaliana protein match is: F-box/RNI-like superfamily protein (TAIR:AT4G13960.1)%3B Has 1747…
AT1G52790	gbM	Positive	4.9729	2.5e-08	Yes	Yes	Yes	ID=AT1G52790;Name=AT1G52790;Note=2-oxoglutarate (2OG) and Fe(II)-dependent oxygenase superfamily protein;curator_summary=encodes a putative oxidoreductase%2C 2OG-Fe(II) oxygenase family protein%2C similar to GS-AOP loci (GI:16118889%2C GI:16118887%2C GI:16118891%2C GI:16118893)%3B contains PF03171 2OG-Fe(II) oxygenase superfamily domain;computational_description=2-oxoglutarate (2OG) and Fe(II)-de…
AT1G52920	gbM	Positive	39.3129	7.777e-69	Yes	Yes	Yes	ID=AT1G52920;Name=AT1G52920;Note=G protein coupled receptor;curator_summary=Encodes a plasma membrane%E2%80%93localized ABA receptor%2C which interacts with the G%26
AT1G52980	gbM	Positive	2.3104	0.000151	No	Yes	Yes	ID=AT1G52980;Name=AT1G52980;Note=GTP-binding family protein;curator_summary=Encodes a GTPase that belongs to the subfamily of YlqF/YawG GTPases. Functions in Pre-60S ribosomal subunit maturation.;symbol=AtNug2;Alias=Nug2,nuclear/nucleolar GTPase 2;full_name=nuclear/nucleolar GTPase 2;computational_description=GTP-binding family protein%3B FUNCTIONS IN: GTP binding%3B INVOLVED IN: biological_proce…
AT1G53130	gbM	Positive	1.96	0.000502	No	Yes	Yes	ID=AT1G53130;Name=AT1G53130;Note=Stigma-specific Stig1 family protein;curator_summary=Encodes GRIM REAPER (GRI)%2C involved in the regulation of cell death induced by extracellular ROS (reactive oxygen species). Secreted into the extracellular space.;symbol=GRI;full_name=GRIM REAPER;computational_description=GRIM REAPER (GRI)%3B CONTAINS InterPro DOMAIN/s: Stigma-specific protein Stig1 (InterPro:…
AT1G53520	gbM	Positive	1.2321	0.00549	No	Yes	Yes	ID=AT1G53520;Name=AT1G53520;Note=Chalcone-flavanone isomerase family protein;curator_summary=Encodes a plastid stroma localized fatty acid binding protein involved in fatty acid metabolism.;symbol=FAP3;Alias=AtFAP3;full_name=fatty-acid-binding protein 3;computational_description=Chalcone-flavanone isomerase family protein%3B FUNCTIONS IN: chalcone isomerase activity%2C intramolecular lyase activi…
AT1G53770	gbM	Positive	7.29	8.008e-12	Yes	Yes	Yes	ID=AT1G53770;Name=AT1G53770;Note=O-fucosyltransferase family protein;computational_description=O-fucosyltransferase family protein%3B FUNCTIONS IN: molecular_function unknown%3B INVOLVED IN: biological_process unknown%3B LOCATED IN: plasma membrane%3B EXPRESSED IN: 24 plant structures%3B EXPRESSED DURING: 14 growth stages%3B CONTAINS InterPro DOMAIN/s: GDP-fucose protein O-fucosyltransferase (Int…
AT1G54010	gbM	Positive	1.7689	0.000916	No	Yes	Yes	ID=AT1G54010;Name=AT1G54010;Note=GDSL-like Lipase/Acylhydrolase superfamily protein;Alias=GLL23,GDSL-like lipase 23;computational_description=GDSL-like Lipase/Acylhydrolase superfamily protein%3B FUNCTIONS IN: hydrolase activity%2C acting on ester bonds%2C carboxylesterase activity%3B INVOLVED IN: lipid metabolic process%3B LOCATED IN: plasma membrane%2C vacuole%2C membrane%3B EXPRESSED IN: cultu…
AT1G54220	gbM	Positive	1.6129	0.00147	No	Yes	Yes	ID=AT1G54220;Name=AT1G54220;Note=Dihydrolipoamide acetyltransferase%2C long form protein;computational_description=Dihydrolipoamide acetyltransferase%2C long form protein%3B FUNCTIONS IN: dihydrolipoyllysine-residue acetyltransferase activity%2C acyltransferase activity%3B INVOLVED IN: pyruvate metabolic process%2C metabolic process%2C acetyl-CoA biosynthetic process from pyruvate%3B LOCATED IN: …
AT1G54260	gbM	Positive	3.5721	2.44e-06	Yes	Yes	Yes	ID=AT1G54260;Name=AT1G54260;Note=winged-helix DNA-binding transcription factor family protein;computational_description=winged-helix DNA-binding transcription factor family protein%3B FUNCTIONS IN: DNA binding%3B INVOLVED IN: nucleosome assembly%3B LOCATED IN: nucleus%2C nucleosome%3B EXPRESSED IN: 23 plant structures%3B EXPRESSED DURING: 15 growth stages%3B CONTAINS InterPro DOMAIN/s: Winged hel…
AT1G54280	gbM	Positive	1.4161	0.00308	No	Yes	Yes	ID=AT1G54280;Name=AT1G54280;Note=ATPase E1-E2 type family protein / haloacid dehalogenase-like hydrolase family protein;computational_description=ATPase E1-E2 type family protein / haloacid dehalogenase-like hydrolase family protein%3B FUNCTIONS IN: zinc ion binding%2C ATPase activity%2C coupled to transmembrane movement of ions%2C phosphorylative mechanism%3B INVOLVED IN: metabolic process%2C ph…
AT1G54290	gbM	Positive	1.8496	0.000699	No	Yes	Yes	ID=AT1G54290;Name=AT1G54290;Note=Translation initiation factor SUI1 family protein;computational_description=Translation initiation factor SUI1 family protein%3B FUNCTIONS IN: translation initiation factor activity%3B INVOLVED IN: translational initiation%2C translation%3B LOCATED IN: cellular_component unknown%3B EXPRESSED IN: 24 plant structures%3B EXPRESSED DURING: 15 growth stages%3B CONTAINS…
AT1G54370	gbM	Positive	1.7424	0.000978	No	Yes	Yes	ID=AT1G54370;Name=AT1G54370;Note=sodium hydrogen exchanger 5;curator_summary=Encodes an endosomal Na(+)/H(+) antiporter: AT1G54370 (NHX5)%2C AT1G79610 (NHX6). Double knockout nhx5 nhx6 showed reduced growth%2C with smaller and fewer cells and increased sensitivity to salinity.;symbol=NHX5;Alias=ATNHX5,NA+/H+ ANTIPORTER 5;full_name=sodium hydrogen exchanger 5;computational_description=sodium hydro…
AT1G54730	gbM	Positive	2.4336	0.000181	No	Yes	Yes	ID=AT1G54730;Name=AT1G54730;Note=Major facilitator superfamily protein;computational_description=Major facilitator superfamily protein%3B FUNCTIONS IN: carbohydrate transmembrane transporter activity%2C sugar:hydrogen symporter activity%3B INVOLVED IN: transport%2C transmembrane transport%3B LOCATED IN: integral to membrane%2C membrane%3B EXPRESSED IN: 22 plant structures%3B EXPRESSED DURING: 13 …
AT1G54770	gbM	Positive	1.4641	0.00258	No	Yes	Yes	ID=AT1G54770;Name=AT1G54770;Note=Fcf2 pre-rRNA processing protein;computational_description=Fcf2 pre-rRNA processing protein%3B CONTAINS InterPro DOMAIN/s: Fcf2 pre-rRNA processing (InterPro:IPR014810)%3B BEST Arabidopsis thaliana protein match is: Fcf2 pre-rRNA processing protein (TAIR:AT5G30495.1)%3B Has 332 Blast hits to 332 proteins in 171 species: Archae - 0%3B Bacteria - 0%3B Metazoa - 110%…
AT1G54920	gbM	Positive	1.5625	0.00198	No	Yes	Yes	ID=AT1G54920;Name=AT1G54920;Note=hypothetical protein;computational_description=unknown protein%3B FUNCTIONS IN: molecular_function unknown%3B INVOLVED IN: biological_process unknown%3B LOCATED IN: membrane%3B EXPRESSED IN: 23 plant structures%3B EXPRESSED DURING: 15 growth stages%3B Has 30201 Blast hits to 17322 proteins in 780 species: Archae - 12%3B Bacteria - 1396%3B Metazoa - 17338%3B Fungi …
AT1G54930	gbM	Positive	5.29	1.53e-08	Yes	Yes	Yes	ID=AT1G54930;Name=AT1G54930;Note=GRF zinc finger / Zinc knuckle protein;computational_description=GRF zinc finger / Zinc knuckle protein%3B FUNCTIONS IN: zinc ion binding%2C nucleic acid binding%3B INVOLVED IN: biological_process unknown%3B CONTAINS InterPro DOMAIN/s: Zinc finger%2C CCHC-type (InterPro:IPR001878)%2C Zinc finger%2C GRF-type (InterPro:IPR010666)%3B BEST Arabidopsis thaliana protein…
AT1G55175	gbM	Positive	1.0816	0.00973	No	No	Yes	ID=AT1G55175;Name=AT1G55175;Note=hypothetical protein;computational_description=FUNCTIONS IN: molecular_function unknown%3B INVOLVED IN: biological_process unknown%3B LOCATED IN: cellular_component unknown%3B BEST Arabidopsis thaliana protein match is: GYF domain-containing protein (TAIR:AT1G24300.2)%3B Has 10 Blast hits to 10 proteins in 2 species: Archae - 0%3B Bacteria - 0%3B Metazoa - 0%3B Fu…
AT1G55180	gbM	Positive	1.5625	0.0018	No	Yes	Yes	ID=AT1G55180;Name=AT1G55180;Note=phospholipase D alpha 4;curator_summary=member of C2-PLD. subfamily Represents a phospholipase D (PLD) gene with four exons%2C hence it is a member of the alpha class. Its amino acid sequence is quite different from other PLDs%2C therefore it might possess unique structural and/or catalytic properties.;symbol=PLDEPSILON;Alias=PLDALPHA4;full_name=phospholipase D al…
AT1G55280	gbM	Positive	10.6929	2.16e-07	Yes	Yes	Yes	ID=AT1G55280;Name=AT1G55280;Note=Lipase/lipooxygenase%2C PLAT/LH2 family protein;computational_description=Lipase/lipooxygenase%2C PLAT/LH2 family protein%3B CONTAINS InterPro DOMAIN/s: Lipase/lipooxygenase%2C PLAT/LH2 (InterPro:IPR008976)%3B Has 47 Blast hits to 47 proteins in 18 species: Archae - 0%3B Bacteria - 2%3B Metazoa - 4%3B Fungi - 0%3B Plants - 39%3B Viruses - 0%3B Other Eukaryotes - 2…
AT1G55370	gbM	Positive	3.1329	2.06e-05	No	Yes	Yes	ID=AT1G55370;Name=AT1G55370;Note=NDH-dependent cyclic electron flow 5;symbol=NDF5;full_name=NDH-dependent cyclic electron flow 5;computational_description=NDH-dependent cyclic electron flow 5 (NDF5)%3B FUNCTIONS IN: carbohydrate binding%2C catalytic activity%3B EXPRESSED IN: 20 plant structures%3B EXPRESSED DURING: 13 growth stages%3B CONTAINS InterPro DOMAIN/s: Glycoside hydrolase-type carbohydr…
AT1G55610	gbM	Positive	0.966289	0.0148	No	No	Yes	ID=AT1G55610;Name=AT1G55610;Note=BRI1 like;curator_summary=mutant has Altered vascular cell differentiation%3B LRR Receptor Kinase;symbol=BRL1;full_name=BRI1 like;computational_description=BRI1 like (BRL1)%3B FUNCTIONS IN: kinase activity%3B INVOLVED IN: protein amino acid phosphorylation%3B LOCATED IN: plasma membrane%3B EXPRESSED IN: 9 plant structures%3B EXPRESSED DURING: 4 anthesis%2C petal d…
AT1G55720	gbM	Positive	1.4161	0.00601	No	Yes	Yes	ID=AT1G55720;Name=AT1G55720;Note=vacuolar cation/proton exchanger;curator_summary=member of Low affinity calcium antiporter CAX2 family;symbol=CAX6;Alias=ATCAX6;full_name=cation exchanger 6;computational_description=cation exchanger 6 (CAX6)%3B FUNCTIONS IN: cation:cation antiporter activity%2C calcium:cation antiporter activity%3B INVOLVED IN: cation transport%2C transmembrane transport%3B LOCAT…
AT1G55730	gbM	Positive	2.6569	4.44e-05	No	Yes	Yes	ID=AT1G55730;Name=AT1G55730;Note=cation exchanger 5;curator_summary=member of Low affinity calcium antiporter CAX2 family;symbol=CAX5;Alias=ATCAX5;full_name=cation exchanger 5;computational_description=cation exchanger 5 (CAX5)%3B FUNCTIONS IN: cation:cation antiporter activity%2C calcium:cation antiporter activity%3B INVOLVED IN: cation transport%2C transmembrane transport%3B LOCATED IN: integra…
AT1G55740	gbM	Positive	1.2996	0.00535	No	Yes	Yes	ID=AT1G55740;Name=AT1G55740;Note=seed imbibition 1;symbol=SIP1;Alias=AtSIP1,seed imbibition 1,RS1,raffinose synthase 1;full_name=seed imbibition 1;computational_description=seed imbibition 1 (SIP1)%3B CONTAINS InterPro DOMAIN/s: Glycoside hydrolase%2C catalytic core (InterPro:IPR017853)%2C Raffinose synthase (InterPro:IPR008811)%3B BEST Arabidopsis thaliana protein match is: seed imbibition 2 (TA…
AT1G55810	gbM	Positive	1.2544	0.00519	No	Yes	Yes	ID=AT1G55810;Name=AT1G55810;Note=uridine kinase-like 3;curator_summary=One of the homologous genes predicted to encode proteins with UPRT domains (Uracil phosphoribosyltransferase). Five of these genes (At5g40870%2C At3g27190%2C At1g55810%2C At4g26510 and At3g27440) show a high level of identity%2C and are annotated as also containing a N-terminal uracil kinase (UK) domain. These genes are referr…
AT1G55970	gbM	Positive	24.9001	1.942e-40	Yes	Yes	Yes	ID=AT1G55970;Name=AT1G55970;Note=histone acetyltransferase of the CBP family 4;curator_summary=HAC4 is most likely to be an expressed pseudogene that lacks HAT function. there is a single nucleotide deletion in both the HAC4 genomic and cDNA sequences relative to its homologs. The resulting frameshift within the open reading frame causes a stop codon to occur within the predicted acetyltransferas…
AT1G55980	gbM	Positive	1.4641	0.00277	No	Yes	Yes	ID=AT1G55980;Name=AT1G55980;Note=FAD/NAD(P)-binding oxidoreductase family protein;computational_description=FAD/NAD(P)-binding oxidoreductase family protein%3B FUNCTIONS IN: oxidoreductase activity%3B INVOLVED IN: biological_process unknown%3B LOCATED IN: cellular_component unknown%3B EXPRESSED IN: male gametophyte%3B EXPRESSED DURING: M germinated pollen stage%3B CONTAINS InterPro DOMAIN/s: FAD …
AT1G56120	gbM	Positive	1.9044	0.000594	No	Yes	Yes	ID=AT1G56120;Name=AT1G56120;Note=Leucine-rich repeat transmembrane protein kinase;computational_description=Leucine-rich repeat transmembrane protein kinase%3B FUNCTIONS IN: kinase activity%3B INVOLVED IN: protein amino acid phosphorylation%3B CONTAINS InterPro DOMAIN/s: Protein kinase%2C ATP binding site (InterPro:IPR017441)%2C Serine/threonine-protein kinase domain (InterPro:IPR002290)%2C Leuci…
AT1G56230	gbM	Positive	5.2441	7.7e-09	Yes	Yes	Yes	ID=AT1G56230;Name=AT1G56230;Note=enolase (DUF1399);computational_description=Protein of unknown function (DUF1399)%3B FUNCTIONS IN: molecular_function unknown%3B INVOLVED IN: biological_process unknown%3B LOCATED IN: plasma membrane%3B EXPRESSED IN: 23 plant structures%3B EXPRESSED DURING: 13 growth stages%3B CONTAINS InterPro DOMAIN/s: Protein of unknown function DUF1399 (InterPro:IPR009836)%3B …
AT1G56540	gbM	Positive	3.4969	5e-06	No	Yes	Yes	ID=AT1G56540;Name=AT1G56540;Note=Disease resistance protein (TIR-NBS-LRR class) family;computational_description=Disease resistance protein (TIR-NBS-LRR class) family%3B FUNCTIONS IN: transmembrane receptor activity%2C nucleoside-triphosphatase activity%2C nucleotide binding%2C ATP binding%3B INVOLVED IN: signal transduction%2C defense response%2C apoptosis%2C innate immune response%3B LOCATED IN…
AT1G56560	gbM	Positive	2.1904	0.000207	No	Yes	Yes	ID=AT1G56560;Name=AT1G56560;Note=Plant neutral invertase family protein;curator_summary=A/N-InvA is a neutral invertase that breaks sucrose down into fructose and glucose. It is member of the larger family of alkaline/neutral invertases (GH100). GFP-tagged A/N-InvA localizes to the mitochondria. atinva mutants have reduced root growth%2C reduced invertase activity%2C and increased expression of a…
AT1G57600	gbM	Positive	1.1025	0.00908	No	No	Yes	ID=AT1G57600;Name=AT1G57600;Note=MBOAT (membrane bound O-acyl transferase) family protein;computational_description=MBOAT (membrane bound O-acyl transferase) family protein%3B CONTAINS InterPro DOMAIN/s: Membrane bound O-acyl transferase%2C MBOAT (InterPro:IPR004299)%3B Has 2343 Blast hits to 2336 proteins in 775 species: Archae - 0%3B Bacteria - 1642%3B Metazoa - 209%3B Fungi - 146%3B Plants - 4…
AT1G57770	gbM	Positive	6.0516	4.59e-09	Yes	Yes	Yes	ID=AT1G57770;Name=AT1G57770;Note=FAD/NAD(P)-binding oxidoreductase family protein;computational_description=FAD/NAD(P)-binding oxidoreductase family protein%3B FUNCTIONS IN: oxidoreductase activity%3B LOCATED IN: chloroplast%3B EXPRESSED IN: 21 plant structures%3B EXPRESSED DURING: 13 growth stages%3B CONTAINS InterPro DOMAIN/s: Amine oxidase (InterPro:IPR002937)%3B BEST Arabidopsis thaliana prot…
AT1G58050	gbM	Positive	1.7689	0.00102	No	Yes	Yes	ID=AT1G58050;Name=AT1G58050;Note=RNA helicase family protein;computational_description=RNA helicase family protein%3B FUNCTIONS IN: helicase activity%2C ATP binding%2C nucleic acid binding%2C ATP-dependent helicase activity%3B INVOLVED IN: biological_process unknown%3B LOCATED IN: chloroplast%3B EXPRESSED IN: cultured cell%3B CONTAINS InterPro DOMAIN/s: Helicase-associated domain (InterPro:IPR007…
AT1G59830	gbM	Positive	1	0.0134	No	No	Yes	ID=AT1G59830;Name=AT1G59830;Note=protein phosphatase 2A-2;curator_summary=Encodes one of the isoforms of the catalytic subunit of protein phosphatase 2A: AT1G59830/PP2A-1%2C AT1G10430/PP2A-2%2C At2g42500/PP2A-3%2C At3g58500/PP2A-4 [Plant Molecular Biology (1993) 21:475-485 and (1994) 26:523-528%3B Note that in more recent publications%2C there is mixed use of gene names for PP2A-3 and PP2A-4 - so…
AT1G59850	gbM	Positive	15.4449	3.66e-24	Yes	Yes	Yes	ID=AT1G59850;Name=AT1G59850;Note=ARM repeat superfamily protein;computational_description=ARM repeat superfamily protein%3B FUNCTIONS IN: binding%3B INVOLVED IN: biological_process unknown%3B LOCATED IN: cellular_component unknown%3B CONTAINS InterPro DOMAIN/s: Armadillo-like helical (InterPro:IPR011989)%2C Armadillo-type fold (InterPro:IPR016024)%3B BEST Arabidopsis thaliana protein match is: AR…
AT1G60110	gbM	Positive	7.9524	1.75e-10	Yes	Yes	Yes	ID=AT1G60110;Name=AT1G60110;Note=Mannose-binding lectin superfamily protein;computational_description=Mannose-binding lectin superfamily protein%3B EXPRESSED IN: cultured cell%3B CONTAINS InterPro DOMAIN/s: Mannose-binding lectin (InterPro:IPR001229)%3B BEST Arabidopsis thaliana protein match is: Mannose-binding lectin superfamily protein (TAIR:AT1G60130.1)%3B Has 2034 Blast hits to 667 proteins …
AT1G60160	gbM	Positive	1.1881	0.00646	No	No	Yes	ID=AT1G60160;Name=AT1G60160;Note=Potassium transporter family protein;computational_description=Potassium transporter family protein%3B FUNCTIONS IN: potassium ion transmembrane transporter activity%3B INVOLVED IN: potassium ion transport%3B LOCATED IN: chloroplast%3B EXPRESSED IN: 21 plant structures%3B EXPRESSED DURING: 13 growth stages%3B CONTAINS InterPro DOMAIN/s: Potassium uptake protein%2C…
AT1G60505	gbM	Positive	5.8081	4.22e-06	No	Yes	Yes	ID=AT1G60505;description=Natural antisense transcript overlaps with AT1G60510;Name=AT1G60505;curator_summary=Potential natural antisense gene%2C locus overlaps with AT1G60510;Note=Natural antisense transcript overlaps with AT1G60510;Dbxref=locus:4010713565;locus_type=antisense_long_noncoding_rna
AT1G60560	gbM	Positive	8.3521	1.739e-13	Yes	Yes	Yes	ID=AT1G60560;Name=AT1G60560;Note=SWIM zinc finger family protein;computational_description=SWIM zinc finger family protein%3B FUNCTIONS IN: zinc ion binding%3B INVOLVED IN: biological_process unknown%3B LOCATED IN: cellular_component unknown%3B EXPRESSED IN: 22 plant structures%3B EXPRESSED DURING: 13 growth stages%3B CONTAINS InterPro DOMAIN/s: Zinc finger%2C SWIM-type (InterPro:IPR007527)%3B BE…
AT1G60730	gbM	Positive	12.1104	1.128e-16	Yes	Yes	Yes	ID=AT1G60730;Name=AT1G60730;Note=NAD(P)-linked oxidoreductase superfamily protein;computational_description=NAD(P)-linked oxidoreductase superfamily protein%3B FUNCTIONS IN: oxidoreductase activity%2C aldo-keto reductase activity%3B INVOLVED IN: oxidation reduction%3B EXPRESSED IN: 7 plant structures%3B EXPRESSED DURING: LP.06 six leaves visible%2C LP.04 four leaves visible%2C 4 anthesis%2C petal…
AT1G60830	gbM	Positive	1.7161	0.00113	No	Yes	Yes	ID=AT1G60830;Name=AT1G60830;Note=RNA-binding (RRM/RBD/RNP motifs) family protein;computational_description=RNA-binding (RRM/RBD/RNP motifs) family protein%3B FUNCTIONS IN: RNA binding%2C nucleotide binding%2C nucleic acid binding%3B EXPRESSED IN: male gametophyte%2C pollen tube%3B EXPRESSED DURING: L mature pollen stage%2C M germinated pollen stage%3B CONTAINS InterPro DOMAIN/s: RNA recognition m…
AT1G60930	gbM	Positive	22.1841	2.031e-35	Yes	Yes	Yes	ID=AT1G60930;Name=AT1G60930;Note=RECQ helicase L4B;curator_summary=AtRECQ4B mutant showed no sensitivity to DNA damaging agents.Involved in homologous recombination.;symbol=RECQ4B;Alias=ATRECQ4B,RECQ helicase L4B,RECQL4B,RECQ HELICASE L4B;full_name=RECQ helicase L4B;computational_description=RECQ helicase L4B (RECQ4B)%3B FUNCTIONS IN: in 8 functions%3B INVOLVED IN: DNA recombination%3B LOCATED IN…
AT1G61010	gbM	Positive	1.4884	0.00235	No	Yes	Yes	ID=AT1G61010;Name=AT1G61010;Note=cleavage and polyadenylation specificity factor 73-I;symbol=CPSF73-I;full_name=cleavage and polyadenylation specificity factor 73-I;computational_description=cleavage and polyadenylation specificity factor 73-I (CPSF73-I)%3B CONTAINS InterPro DOMAIN/s: Beta-Casp domain (InterPro:IPR022712)%2C RNA-metabolising metallo-beta-lactamase (InterPro:IPR011108)%2C Beta-lac…
AT1G61215	gbM	Positive	1.0201	0.0121	No	No	Yes	ID=AT1G61215;Name=AT1G61215;Note=bromodomain 4;curator_summary=Bromodomain protein with a DNA binding motif;symbol=BRD4;full_name=bromodomain 4;computational_description=bromodomain 4 (BRD4)%3B CONTAINS InterPro DOMAIN/s: Bromodomain (InterPro:IPR001487)%3B BEST Arabidopsis thaliana protein match is: DNA-binding bromodomain-containing protein (TAIR:AT2G44430.1)%3B Has 35333 Blast hits to 34131 pr…
AT1G61226	gbM	Positive	2.3104	0.000274	No	Yes	Yes	ID=AT1G61226;Alias=p_MI0005402;symbol=MIR846A;Name=AT1G61226;curator_summary=Encodes a microRNA that targets several Jacalin lectin family members. MicroRNAs are regulatory RNAs with a mature length of ~21-nucleotides that are processed from hairpin precursors by Dicer-like enzymes. MicroRNAs can negatively regulate gene expression by attenuating translation or by directing mRNA cleavage. Mature …
AT1G61230	gbM	Positive	8.1225	6.9e-13	Yes	Yes	Yes	ID=AT1G61230;Name=AT1G61230;Note=Mannose-binding lectin superfamily protein;computational_description=Mannose-binding lectin superfamily protein%3B CONTAINS InterPro DOMAIN/s: Mannose-binding lectin (InterPro:IPR001229)%3B BEST Arabidopsis thaliana protein match is: Mannose-binding lectin superfamily protein (TAIR:AT1G57570.1)%3B Has 1701 Blast hits to 606 proteins in 28 species: Archae - 0%3B Ba…
AT1G61290	gbM	Positive	10.8241	7.649e-17	Yes	Yes	Yes	ID=AT1G61290;Name=AT1G61290;Note=syntaxin of plants 124;curator_summary=member of SYP12 Gene Family;symbol=SYP124;Alias=ATSYP124;full_name=syntaxin of plants 124;computational_description=syntaxin of plants 124 (SYP124)%3B CONTAINS InterPro DOMAIN/s: Target SNARE coiled-coil domain (InterPro:IPR000727)%2C t-SNARE (InterPro:IPR010989)%2C Syntaxin/epimorphin%2C conserved site (InterPro:IPR006012)%2…
AT1G61340	gbM	Positive	2.7225	3.42e-05	No	Yes	Yes	ID=AT1G61340;Name=AT1G61340;Note=F-box family protein;curator_summary=Encodes a F-box protein induced by various biotic or abiotic stress.;symbol=FBS1;Alias=AtFBS1;full_name=F-box stress induced 1;computational_description=F-box family protein%3B CONTAINS InterPro DOMAIN/s: F-box domain%2C cyclin-like (InterPro:IPR001810)%3B BEST Arabidopsis thaliana protein match is: F-box family protein (TAIR:A…
AT1G61400	gbM	Positive	2.5921	5.35e-05	No	Yes	Yes	ID=AT1G61400;Name=AT1G61400;Note=S-locus lectin protein kinase family protein;computational_description=S-locus lectin protein kinase family protein%3B FUNCTIONS IN: in 6 functions%3B INVOLVED IN: protein amino acid phosphorylation%2C recognition of pollen%3B LOCATED IN: cellular_component unknown%3B EXPRESSED IN: 11 plant structures%3B EXPRESSED DURING: LP.10 ten leaves visible%2C F mature embry…
AT1G61420	gbM	Positive	1.96	0.000489	No	Yes	Yes	ID=AT1G61420;Name=AT1G61420;Note=S-locus lectin protein kinase family protein;computational_description=S-locus lectin protein kinase family protein%3B FUNCTIONS IN: in 6 functions%3B INVOLVED IN: protein amino acid phosphorylation%2C recognition of pollen%3B LOCATED IN: endomembrane system%3B EXPRESSED IN: 20 plant structures%3B EXPRESSED DURING: 11 growth stages%3B CONTAINS InterPro DOMAIN/s: C…
AT1G61440	gbM	Positive	47.7481	5.873e-85	Yes	Yes	Yes	ID=AT1G61440;Name=AT1G61440;Note=S-locus lectin protein kinase family protein;computational_description=S-locus lectin protein kinase family protein%3B FUNCTIONS IN: in 6 functions%3B INVOLVED IN: protein amino acid phosphorylation%2C recognition of pollen%3B LOCATED IN: endomembrane system%3B CONTAINS InterPro DOMAIN/s: Curculin-like (mannose-binding) lectin (InterPro:IPR001480)%2C PAN-2 domain …
AT1G61480	gbM	Positive	19.6249	1.048e-22	Yes	Yes	Yes	ID=AT1G61480;Name=AT1G61480;Note=S-locus lectin protein kinase family protein;computational_description=S-locus lectin protein kinase family protein%3B FUNCTIONS IN: in 6 functions%3B INVOLVED IN: protein amino acid phosphorylation%2C recognition of pollen%3B LOCATED IN: endomembrane system%3B EXPRESSED IN: root%3B CONTAINS InterPro DOMAIN/s: Curculin-like (mannose-binding) lectin (InterPro:IPR00…
AT1G61490	gbM	Positive	13.4689	5.932e-20	Yes	Yes	Yes	ID=AT1G61490;Name=AT1G61490;Note=S-locus lectin protein kinase family protein;computational_description=S-locus lectin protein kinase family protein%3B FUNCTIONS IN: in 6 functions%3B INVOLVED IN: protein amino acid phosphorylation%2C recognition of pollen%3B LOCATED IN: endomembrane system%3B EXPRESSED IN: stem%2C sperm cell%3B CONTAINS InterPro DOMAIN/s: Curculin-like (mannose-binding) lectin (…
AT1G61620	gbM	Positive	4.7524	4.83e-08	Yes	Yes	Yes	ID=AT1G61620;Name=AT1G61620;Note=phosphoinositide binding protein;Alias=CSU1,COP1 SUPPRESSOR 1;computational_description=phosphoinositide binding%3B CONTAINS InterPro DOMAIN/s: Zinc finger%2C RING-type%2C conserved site (InterPro:IPR017907)%2C Nitric oxide synthase-interacting (InterPro:IPR016818)%2C Zinc finger%2C RING-type (InterPro:IPR001841)%3B Has 510 Blast hits to 510 proteins in 182 specie…
AT1G61860	gbM	Positive	1.5876	0.00164	No	Yes	Yes	ID=AT1G61860;Name=AT1G61860;Note=Protein kinase superfamily protein;computational_description=Protein kinase superfamily protein%3B FUNCTIONS IN: protein serine/threonine kinase activity%2C protein kinase activity%2C kinase activity%2C ATP binding%3B INVOLVED IN: protein amino acid phosphorylation%3B LOCATED IN: cellular_component unknown%3B EXPRESSED IN: 12 plant structures%3B EXPRESSED DURING: …
AT1G61950	gbM	Positive	1.3924	0.00326	No	Yes	Yes	ID=AT1G61950;Name=AT1G61950;Note=calcium-dependent protein kinase 19;curator_summary=member of Calcium Dependent Protein Kinase;symbol=CPK19;full_name=calcium-dependent protein kinase 19;computational_description=calcium-dependent protein kinase 19 (CPK19)%3B FUNCTIONS IN: in 6 functions%3B INVOLVED IN: protein amino acid phosphorylation%3B LOCATED IN: plasma membrane%3B CONTAINS InterPro DOMAIN/…
AT1G61960	gbM	Positive	0.972196	0.0139	No	No	Yes	ID=AT1G61960;Name=AT1G61960;Note=Mitochondrial transcription termination factor family protein;computational_description=Mitochondrial transcription termination factor family protein%3B FUNCTIONS IN: molecular_function unknown%3B INVOLVED IN: biological_process unknown%3B LOCATED IN: mitochondrion%3B CONTAINS InterPro DOMAIN/s: Mitochodrial transcription termination factor-related (InterPro:IPR00…
AT1G61980	gbM	Positive	4.5369	8.97e-08	Yes	Yes	Yes	ID=AT1G61980;Name=AT1G61980;Note=Mitochondrial transcription termination factor family protein;computational_description=Mitochondrial transcription termination factor family protein%3B FUNCTIONS IN: molecular_function unknown%3B INVOLVED IN: response to cold%3B LOCATED IN: mitochondrion%2C nucleus%3B CONTAINS InterPro DOMAIN/s: Mitochodrial transcription termination factor-related (InterPro:IPR0…
AT1G61990	gbM	Positive	2.6569	4.51e-05	No	Yes	Yes	ID=AT1G61990;Name=AT1G61990;Note=Mitochondrial transcription termination factor family protein;computational_description=Mitochondrial transcription termination factor family protein%3B CONTAINS InterPro DOMAIN/s: Mitochodrial transcription termination factor-related (InterPro:IPR003690)%3B BEST Arabidopsis thaliana protein match is: Mitochondrial transcription termination factor family protein (…
AT1G62010	gbM	Positive	1.7689	0.00104	No	Yes	Yes	ID=AT1G62010;Name=AT1G62010;Note=Mitochondrial transcription termination factor family protein;computational_description=Mitochondrial transcription termination factor family protein%3B CONTAINS InterPro DOMAIN/s: Mitochodrial transcription termination factor-related (InterPro:IPR003690)%3B BEST Arabidopsis thaliana protein match is: Mitochondrial transcription termination factor family protein (…
AT1G62040	gbM	Positive	1.4884	0.004	No	Yes	Yes	ID=AT1G62040;Name=AT1G62040;Note=Ubiquitin-like superfamily protein;symbol=ATG8C;full_name=autophagy 8c;computational_description=autophagy 8c (ATG8C)%3B CONTAINS InterPro DOMAIN/s: Light chain 3 (LC3) (InterPro:IPR004241)%3B BEST Arabidopsis thaliana protein match is: Ubiquitin-like superfamily protein (TAIR:AT2G05630.1)%3B Has 1515 Blast hits to 1513 proteins in 273 species: Archae - 0%3B Bacte…
AT1G62150	gbM	Positive	3.0976	1.01e-05	No	Yes	Yes	ID=AT1G62150;Name=AT1G62150;Note=Mitochondrial transcription termination factor family protein;computational_description=Mitochondrial transcription termination factor family protein%3B CONTAINS InterPro DOMAIN/s: Mitochodrial transcription termination factor-related (InterPro:IPR003690)%3B BEST Arabidopsis thaliana protein match is: Mitochondrial transcription termination factor family protein (…
AT1G62250	gbM	Positive	2.1904	0.000242	No	Yes	Yes	ID=AT1G62250;Name=AT1G62250;Note=orotidine 5'-phosphate decarboxylase;computational_description=unknown protein%3B LOCATED IN: chloroplast%3B EXPRESSED IN: 23 plant structures%3B EXPRESSED DURING: 15 growth stages%3B Has 30 Blast hits to 30 proteins in 13 species: Archae - 0%3B Bacteria - 0%3B Metazoa - 0%3B Fungi - 0%3B Plants - 30%3B Viruses - 0%3B Other Eukaryotes - 0 (source: NCBI BLink).;Dbx…
AT1G62290	gbM	Positive	1.2769	0.00502	No	Yes	Yes	ID=AT1G62290;Name=AT1G62290;Note=Saposin-like aspartyl protease family protein;computational_description=Saposin-like aspartyl protease family protein%3B FUNCTIONS IN: aspartic-type endopeptidase activity%3B INVOLVED IN: proteolysis%2C lipid metabolic process%3B LOCATED IN: vacuole%3B EXPRESSED IN: 10 plant structures%3B EXPRESSED DURING: LP.06 six leaves visible%2C LP.04 four leaves visible%2C s…
AT1G62330	gbM	Positive	1.96	0.000516	No	Yes	Yes	ID=AT1G62330;Name=AT1G62330;Note=O-fucosyltransferase family protein;computational_description=O-fucosyltransferase family protein%3B CONTAINS InterPro DOMAIN/s: GDP-fucose protein O-fucosyltransferase (InterPro:IPR019378)%3B BEST Arabidopsis thaliana protein match is: O-fucosyltransferase family protein (TAIR:AT1G11990.1)%3B Has 815 Blast hits to 808 proteins in 29 species: Archae - 0%3B Bacteri…
AT1G62600	gbM	Positive	9.61	1.018e-11	Yes	Yes	Yes	ID=AT1G62600;Name=AT1G62600;Note=Flavin-binding monooxygenase family protein;computational_description=Flavin-binding monooxygenase family protein%3B FUNCTIONS IN: NADP or NADPH binding%2C monooxygenase activity%2C FAD binding%2C flavin-containing monooxygenase activity%3B INVOLVED IN: oxidation reduction%3B LOCATED IN: vacuole%3B CONTAINS InterPro DOMAIN/s: Flavin-containing monooxygenase FMO (I…
AT1G62610	gbM	Positive	11.6964	1.388e-16	Yes	Yes	Yes	ID=AT1G62610;Name=AT1G62610;Note=NAD(P)-binding Rossmann-fold superfamily protein;computational_description=NAD(P)-binding Rossmann-fold superfamily protein%3B FUNCTIONS IN: oxidoreductase activity%2C binding%2C catalytic activity%3B INVOLVED IN: oxidation reduction%2C metabolic process%3B LOCATED IN: cellular_component unknown%3B EXPRESSED IN: cultured cell%3B CONTAINS InterPro DOMAIN/s: Short-c…
AT1G62620	gbM	Positive	9.3025	8.039e-13	Yes	Yes	Yes	ID=AT1G62620;Name=AT1G62620;Note=Flavin-binding monooxygenase family protein;computational_description=Flavin-binding monooxygenase family protein%3B FUNCTIONS IN: NADP or NADPH binding%2C monooxygenase activity%2C FAD binding%2C flavin-containing monooxygenase activity%3B INVOLVED IN: oxidation reduction%3B LOCATED IN: cellular_component unknown%3B EXPRESSED IN: male gametophyte%3B EXPRESSED DUR…
AT1G62670	gbM	Positive	29.8116	1.144e-46	Yes	Yes	Yes	ID=AT1G62670;Name=AT1G62670;Note=rna processing factor 2;curator_summary=Encodes a pentatricopeptide repeat protein required for 5' end processing of nad9 and cox3 mRNAs in mitochondria.;symbol=RPF2;full_name=rna processing factor 2;computational_description=rna processing factor 2 (RPF2)%3B CONTAINS InterPro DOMAIN/s: Pentatricopeptide repeat (InterPro:IPR002885)%3B BEST Arabidopsis thaliana pro…
AT1G62920	gbM	Positive	2.6896	0.00284	No	Yes	Yes	ID=AT1G62920;Name=AT1G62920;Note=proteasome maturation factor;computational_description=CONTAINS InterPro DOMAIN/s: Proteasome maturation factor UMP1 (InterPro:IPR008012)%3B BEST Arabidopsis thaliana protein match is: Proteasome maturation factor UMP1 (TAIR:AT1G67250.1)%3B Has 70 Blast hits to 70 proteins in 15 species: Archae - 0%3B Bacteria - 0%3B Metazoa - 0%3B Fungi - 0%3B Plants - 70%3B Viru…
AT1G62980	gbM	Positive	1.3924	0.00365	No	Yes	Yes	ID=AT1G62980;Name=AT1G62980;Note=expansin A18;curator_summary=Alpha-expansin 18. Naming convention from the Expansin Working Group (Kende et al%2C 2004. Plant Mol Bio);symbol=EXPA18;Alias=ATEXP18,ATEXPA18,expansin A18,ATHEXP ALPHA 1.25,EXP18,EXPANSIN 18;full_name=expansin A18;computational_description=expansin A18 (EXPA18)%3B INVOLVED IN: plant-type cell wall modification involved in multidimensi…
AT1G63020	gbM	Positive	1.1236	0.00847	No	No	Yes	ID=AT1G63020;Name=AT1G63020;Note=nuclear RNA polymerase D1A;curator_summary=Encodes one of two alternative largest subunits of a putative plant-specific RNA polymerase IV (aka RNA polymerase D). Required for posttranscriptional gene silencing.;symbol=NRPD1A;Alias=NRPD1,POL IVA,NUCLEAR RNA POLYMERASE D 1A,SDE4,SMD2,SILENCING MOVEMENT DEFICIENT 2;full_name=nuclear RNA polymerase D1A;computational_d…
AT1G63050	gbM	Positive	2.4964	7.95e-05	No	Yes	Yes	ID=AT1G63050;Name=AT1G63050;Note=MBOAT (membrane bound O-acyl transferase) family protein;curator_summary=Encodes a lysophosphatidylcholine acyltransferase (LPCAT). Participates in the Lands cycle in developing seeds. Involved in triacylglycerol biosynthesis.;symbol=LPLAT2;Alias=AtLPLAT2,LPCAT2,lysophosphatidylcholine acyltransferase 2;full_name=lysophospholipid acyltransferase 2;computational_de…
AT1G63070	gbM	Positive	7.5076	5.79e-11	Yes	Yes	Yes	ID=AT1G63070;Name=AT1G63070;Note=pentatricopeptide (PPR) repeat-containing protein;computational_description=pentatricopeptide (PPR) repeat-containing protein%3B CONTAINS InterPro DOMAIN/s: Pentatricopeptide repeat (InterPro:IPR002885)%3B BEST Arabidopsis thaliana protein match is: Pentatricopeptide repeat (PPR) superfamily protein (TAIR:AT1G62910.1)%3B Has 62253 Blast hits to 15158 proteins in 3…
AT1G63080	gbM	Positive	5.76	4.78e-09	Yes	Yes	Yes	ID=AT1G63080;Name=AT1G63080;Note=Pentatricopeptide repeat (PPR) superfamily protein;curator_summary=Transacting siRNA generating locus. Is targeted by TAS2-derived ta-siR2140 for cleavage.;computational_description=Pentatricopeptide repeat (PPR) superfamily protein%3B INVOLVED IN: biological_process unknown%3B LOCATED IN: mitochondrion%3B EXPRESSED IN: 23 plant structures%3B EXPRESSED DURING: 13 …
AT1G63130	gbM	Positive	3.9204	9.98e-07	Yes	Yes	Yes	ID=AT1G63130;Name=AT1G63130;Note=Tetratricopeptide repeat (TPR)-like superfamily protein;curator_summary=Transacting siRNA generating locus. Its derived siR9as targets AT1G62930 for cleavage. Itself is targeted by TAS2-derived ta-siR2140 for cleavage.;Alias=RPF6,RNA PROCESSING FACTOR 6;computational_description=Tetratricopeptide repeat (TPR)-like superfamily protein%3B INVOLVED IN: biological_pro…
AT1G63150	gbM	Positive	17.8084	1.695e-24	Yes	Yes	Yes	ID=AT1G63150;Name=AT1G63150;Note=Tetratricopeptide repeat (TPR)-like superfamily protein;curator_summary=Transacting siRNA generating locus.;computational_description=Tetratricopeptide repeat (TPR)-like superfamily protein%3B CONTAINS InterPro DOMAIN/s: Pentatricopeptide repeat (InterPro:IPR002885)%3B BEST Arabidopsis thaliana protein match is: Pentatricopeptide repeat (PPR) superfamily protein (…
AT1G63210	gbM	Positive	20.6116	5.854e-33	Yes	Yes	Yes	ID=AT1G63210;Name=AT1G63210;Note=Transcription elongation factor Spt6;curator_summary=SPT6L encodes a putative WG/GW-repeat protein involved in the regulation of apical%E2%80%93basal polarity of embryo;computational_description=Transcription elongation factor Spt6%3B FUNCTIONS IN: transcription elongation regulator activity%2C hydrolase activity%2C acting on ester bonds%2C RNA binding%3B INVOLVED…
AT1G63260	gbM	Positive	2.2201	0.00019	No	Yes	Yes	ID=AT1G63260;Name=AT1G63260;Note=tetraspanin10;curator_summary=Member of TETRASPANIN family;symbol=TET10;full_name=tetraspanin10;computational_description=tetraspanin10 (TET10)%3B INVOLVED IN: aging%3B LOCATED IN: endomembrane system%2C integral to membrane%3B EXPRESSED IN: 22 plant structures%3B EXPRESSED DURING: 13 growth stages%3B CONTAINS InterPro DOMAIN/s: Tetraspanin (InterPro:IPR018499)%2C…
AT1G63330	gbM	Positive	2.9584	6.44e-05	No	Yes	Yes	ID=AT1G63330;Name=AT1G63330;Note=Pentatricopeptide repeat (PPR) superfamily protein;computational_description=Pentatricopeptide repeat (PPR) superfamily protein%3B CONTAINS InterPro DOMAIN/s: Pentatricopeptide repeat (InterPro:IPR002885)%3B BEST Arabidopsis thaliana protein match is: pentatricopeptide (PPR) repeat-containing protein (TAIR:AT1G62590.1)%3B Has 64592 Blast hits to 15428 proteins in …
AT1G63360	gbM	Positive	2.9241	0.000247	No	Yes	Yes	ID=AT1G63360;Name=AT1G63360;Note=Disease resistance protein (CC-NBS-LRR class) family;computational_description=Disease resistance protein (CC-NBS-LRR class) family%3B FUNCTIONS IN: ATP binding%3B INVOLVED IN: N-terminal protein myristoylation%2C defense response%3B LOCATED IN: cellular_component unknown%3B CONTAINS InterPro DOMAIN/s: NB-ARC (InterPro:IPR002182)%2C Disease resistance protein (Int…
AT1G63380	gbM	Positive	8.3521	1.02e-08	Yes	Yes	Yes	ID=AT1G63380;Name=AT1G63380;Note=NAD(P)-binding Rossmann-fold superfamily protein;computational_description=NAD(P)-binding Rossmann-fold superfamily protein%3B FUNCTIONS IN: oxidoreductase activity%2C binding%2C catalytic activity%3B INVOLVED IN: oxidation reduction%2C metabolic process%2C non-phosphorylated glucose catabolic process%3B LOCATED IN: cellular_component unknown%3B CONTAINS InterPro …
AT1G63480	gbM	Positive	1.3456	0.00386	No	Yes	Yes	ID=AT1G63480;Name=AT1G63480;Note=AT hook motif DNA-binding family protein;Alias=AHL12,AT-hook motif nuclear localized protein 12;computational_description=AT hook motif DNA-binding family protein%3B FUNCTIONS IN: DNA binding%3B INVOLVED IN: biological_process unknown%3B EXPRESSED IN: 21 plant structures%3B EXPRESSED DURING: 11 growth stages%3B CONTAINS InterPro DOMAIN/s: Protein of unknown functi…
AT1G63630	gbM	Positive	1.9321	0.00055	No	Yes	Yes	ID=AT1G63630;Name=AT1G63630;Note=Tetratricopeptide repeat (TPR)-like superfamily protein;computational_description=Tetratricopeptide repeat (TPR)-like superfamily protein%3B CONTAINS InterPro DOMAIN/s: Pentatricopeptide repeat (InterPro:IPR002885)%3B BEST Arabidopsis thaliana protein match is: Tetratricopeptide repeat (TPR)-like superfamily protein (TAIR:AT1G63230.1)%3B Has 61970 Blast hits to 14…
AT1G63770	gbM	Positive	1.0816	0.00965	No	No	Yes	ID=AT1G63770;Name=AT1G63770;Note=Peptidase M1 family protein;computational_description=Peptidase M1 family protein%3B FUNCTIONS IN: metallopeptidase activity%2C zinc ion binding%3B INVOLVED IN: response to cadmium ion%2C proteolysis%3B LOCATED IN: in 6 components%3B EXPRESSED IN: 26 plant structures%3B EXPRESSED DURING: 15 growth stages%3B CONTAINS InterPro DOMAIN/s: Peptidase M1%2C membrane alan…
AT1G63940	gbM	Positive	2.0449	0.00036	No	Yes	Yes	ID=AT1G63940;Name=AT1G63940;Note=monodehydroascorbate reductase 6;symbol=MDAR6;full_name=monodehydroascorbate reductase 6;computational_description=monodehydroascorbate reductase 6 (MDAR6)%3B FUNCTIONS IN: ATP binding%3B INVOLVED IN: response to cadmium ion%2C response to cold%3B LOCATED IN: mitochondrion%2C stromule%2C chloroplast stroma%2C chloroplast%3B EXPRESSED IN: 25 plant structures%3B EXP…
AT1G64100	gbM	Positive	27.1441	2.861e-44	Yes	Yes	Yes	ID=AT1G64100;Name=AT1G64100;Note=pentatricopeptide (PPR) repeat-containing protein;computational_description=pentatricopeptide (PPR) repeat-containing protein%3B CONTAINS InterPro DOMAIN/s: Pentatricopeptide repeat (InterPro:IPR002885)%3B BEST Arabidopsis thaliana protein match is: Tetratricopeptide repeat (TPR)-like superfamily protein (TAIR:AT1G12300.1)%3B Has 60338 Blast hits to 14770 proteins…
AT1G64260	gbM	Positive	7.2361	3.74e-09	Yes	Yes	Yes	ID=AT1G64260;Name=AT1G64260;Note=MuDR family transposase;computational_description=MuDR family transposase%3B FUNCTIONS IN: zinc ion binding%3B INVOLVED IN: biological_process unknown%3B LOCATED IN: cellular_component unknown%3B EXPRESSED IN: shoot apex%2C embryo%2C leaf whorl%2C flower%2C seed%3B EXPRESSED DURING: F mature embryo stage%2C petal differentiation and expansion stage%2C E expanded c…
AT1G64300	gbM	Positive	4.7524	4.1e-08	Yes	Yes	Yes	ID=AT1G64300;Name=AT1G64300;Note=Protein kinase family protein;computational_description=Protein kinase family protein%3B FUNCTIONS IN: protein serine/threonine/tyrosine kinase activity%2C kinase activity%3B INVOLVED IN: protein amino acid phosphorylation%3B LOCATED IN: endomembrane system%3B EXPRESSED IN: 12 plant structures%3B EXPRESSED DURING: 8 growth stages%3B CONTAINS InterPro DOMAIN/s: Pro…
AT1G64520	gbM	Positive	2.2801	0.000158	No	Yes	Yes	ID=AT1G64520;Name=AT1G64520;Note=regulatory particle non-ATPase 12A;symbol=RPN12a;full_name=regulatory particle non-ATPase 12A;computational_description=regulatory particle non-ATPase 12A (RPN12a)%3B FUNCTIONS IN: peptidase activity%3B INVOLVED IN: in 14 processes%3B LOCATED IN: proteasome complex%2C nucleus%2C proteasome regulatory particle%2C lid subcomplex%2C chloroplast envelope%3B EXPRESSED …
AT1G64540	gbM	Positive	2.4649	9.25e-05	No	Yes	Yes	ID=AT1G64540;Name=AT1G64540;Note=F-box/FBD-like domains containing protein;computational_description=F-box/FBD-like domains containing protein%3B CONTAINS InterPro DOMAIN/s: F-box domain%2C cyclin-like (InterPro:IPR001810)%2C F-box domain%2C Skp2-like (InterPro:IPR022364)%2C FBD-like (InterPro:IPR006566)%2C Leucine-rich repeat 2 (InterPro:IPR013101)%3B BEST Arabidopsis thaliana protein match is: …
AT1G64700	gbM	Positive	3.2041	1.18e-05	No	Yes	Yes	ID=AT1G64700;Name=AT1G64700;Note=DUF4228 domain protein;computational_description=unknown protein%3B FUNCTIONS IN: molecular_function unknown%3B INVOLVED IN: N-terminal protein myristoylation%3B LOCATED IN: cellular_component unknown%3B EXPRESSED IN: 17 plant structures%3B EXPRESSED DURING: 11 growth stages%3B BEST Arabidopsis thaliana protein match is: unknown protein (TAIR:AT3G61920.1)%3B Has 4…
AT1G64820	gbM	Positive	6.76	4.977e-11	Yes	Yes	Yes	ID=AT1G64820;Name=AT1G64820;Note=MATE efflux family protein;computational_description=MATE efflux family protein%3B FUNCTIONS IN: antiporter activity%2C drug transmembrane transporter activity%3B INVOLVED IN: drug transmembrane transport%2C transmembrane transport%3B LOCATED IN: membrane%3B CONTAINS InterPro DOMAIN/s: Multi antimicrobial extrusion protein MatE (InterPro:IPR002528)%3B BEST Arabido…
AT1G64840	gbM	Positive	1.1881	0.00679	No	No	Yes	ID=AT1G64840;Name=AT1G64840;Note=LOW protein: F-box/kelch-repeat protein (DUF295);computational_description=CONTAINS InterPro DOMAIN/s: F-box domain%2C cyclin-like (InterPro:IPR001810)%2C Protein of unknown function DUF295 (InterPro:IPR005174)%3B BEST Arabidopsis thaliana protein match is: Protein of unknown function (DUF295) (TAIR:AT2G24250.2)%3B Has 216 Blast hits to 213 proteins in 10 species:…
AT1G64890	gbM	Positive	1.3689	0.0036	No	Yes	Yes	ID=AT1G64890;Name=AT1G64890;Note=Major facilitator superfamily protein;computational_description=Major facilitator superfamily protein%3B CONTAINS InterPro DOMAIN/s: Major facilitator superfamily%2C general substrate transporter (InterPro:IPR016196)%2C Biopterin transport-related protein BT1 (InterPro:IPR004324)%3B BEST Arabidopsis thaliana protein match is: Major facilitator superfamily protein …
AT1G64960	gbM	Positive	20.9764	6.626e-33	Yes	Yes	Yes	ID=AT1G64960;Name=AT1G64960;Note=ARM repeat superfamily protein;symbol=HEB1;full_name=hypersensitive to excess boron 1;computational_description=ARM repeat superfamily protein%3B FUNCTIONS IN: binding%3B LOCATED IN: mitochondrion%3B EXPRESSED IN: 23 plant structures%3B EXPRESSED DURING: 13 growth stages%3B CONTAINS InterPro DOMAIN/s: HEAT (InterPro:IPR000357)%2C Armadillo-type fold (InterPro:IPR0…
AT1G64990	gbM	Positive	2.4649	0.000101	No	Yes	Yes	ID=AT1G64990;Name=AT1G64990;Note=GPCR-type G protein 1;curator_summary=Encodes a GPCR-type G protein receptor with nine predicted transmembrane domains. The protein binds abscisic acid (ABA) and is predicted to function as an ABA receptor. It has GTP-binding and GTPase activity and binds to ABA more effectively in the presence of GDP. GTG1 binds to GPA1%2C the alpha subunit of the heterotrimeric …
AT1G65110	gbM	Positive	9	2.302e-14	Yes	Yes	Yes	ID=AT1G65110;Name=AT1G65110;Note=Ubiquitin carboxyl-terminal hydrolase-related protein;computational_description=Ubiquitin carboxyl-terminal hydrolase-related protein%3B FUNCTIONS IN: ubiquitin thiolesterase activity%2C zinc ion binding%3B INVOLVED IN: ubiquitin-dependent protein catabolic process%3B LOCATED IN: intracellular%3B CONTAINS InterPro DOMAIN/s: Protein of unknown function DUF627 (Inte…
AT1G65120	gbM	Positive	10.5625	1.314e-16	Yes	Yes	Yes	ID=AT1G65120;Name=AT1G65120;Note=Ubiquitin carboxyl-terminal hydrolase-related protein;computational_description=Ubiquitin carboxyl-terminal hydrolase-related protein%3B FUNCTIONS IN: ubiquitin thiolesterase activity%2C zinc ion binding%3B INVOLVED IN: ubiquitin-dependent protein catabolic process%3B LOCATED IN: intracellular%3B CONTAINS InterPro DOMAIN/s: Zinc finger%2C C2H2-like (InterPro:IPR01…
AT1G65130	gbM	Positive	5.8564	9.93e-10	Yes	Yes	Yes	ID=AT1G65130;Name=AT1G65130;Note=Ubiquitin carboxyl-terminal hydrolase-related protein;computational_description=Ubiquitin carboxyl-terminal hydrolase-related protein%3B FUNCTIONS IN: ubiquitin thiolesterase activity%2C zinc ion binding%3B INVOLVED IN: ubiquitin-dependent protein catabolic process%3B LOCATED IN: intracellular%3B EXPRESSED IN: 8 plant structures%3B EXPRESSED DURING: 4 anthesis%2C …
AT1G65200	gbM	Positive	15.9201	6.961e-25	Yes	Yes	Yes	ID=AT1G65200;Name=AT1G65200;Note=Ubiquitin carboxyl-terminal hydrolase-related protein;computational_description=Ubiquitin carboxyl-terminal hydrolase-related protein%3B FUNCTIONS IN: ubiquitin thiolesterase activity%2C zinc ion binding%3B INVOLVED IN: ubiquitin-dependent protein catabolic process%3B LOCATED IN: intracellular%3B CONTAINS InterPro DOMAIN/s: Protein of unknown function DUF627 (Inte…
AT1G65280	gbM	Positive	7.2361	1.12e-11	Yes	Yes	Yes	ID=AT1G65280;Name=AT1G65280;Note=DNAJ heat shock N-terminal domain-containing protein;computational_description=DNAJ heat shock N-terminal domain-containing protein%3B FUNCTIONS IN: heat shock protein binding%3B INVOLVED IN: protein folding%3B EXPRESSED IN: 22 plant structures%3B EXPRESSED DURING: 13 growth stages%3B CONTAINS InterPro DOMAIN/s: Heat shock protein DnaJ%2C N-terminal (InterPro:IPR0…
AT1G65290	gbM	Positive	1.4641	0.00343	No	Yes	Yes	ID=AT1G65290;Name=AT1G65290;Note=mitochondrial acyl carrier protein 2;curator_summary=Encodes a member of the mitochondrial acyl carrier protein (ACP) family. As part of the mitochondrial matrix%2C it is likely to be involved in fatty acid or lipoic acid biogenesis.;symbol=mtACP2;full_name=mitochondrial acyl carrier protein 2;computational_description=mitochondrial acyl carrier protein 2 (mtACP2)…
AT1G65380	gbM	Positive	1.5129	0.00214	No	Yes	Yes	ID=AT1G65380;Name=AT1G65380;Note=Leucine-rich repeat (LRR) family protein;curator_summary=Receptor-like protein containing leucine-rich repeats. Regulates both meristem and organ development in Arabidopsis.;symbol=CLV2;Alias=AtRLP10,Receptor Like Protein 10;full_name=clavata 2;computational_description=clavata 2 (CLV2)%3B CONTAINS InterPro DOMAIN/s: Leucine-rich repeat (InterPro:IPR001611)%3B BES…
AT1G65920	gbM	Positive	1.1025	0.00888	No	No	Yes	ID=AT1G65920;Name=AT1G65920;Note=Regulator of chromosome condensation (RCC1) family with FYVE zinc finger domain-containing protein;computational_description=Regulator of chromosome condensation (RCC1) family with FYVE zinc finger domain%3B FUNCTIONS IN: zinc ion binding%3B LOCATED IN: plasma membrane%2C vacuole%3B EXPRESSED IN: 11 plant structures%3B EXPRESSED DURING: 6 growth stages%3B CONTAINS…
AT1G65950	gbM	Positive	8.1225	5.025e-13	Yes	Yes	Yes	ID=AT1G65950;Name=AT1G65950;Note=Protein kinase superfamily protein;computational_description=Protein kinase superfamily protein%3B CONTAINS InterPro DOMAIN/s: ABC-1 (InterPro:IPR004147)%2C Protein kinase-like domain (InterPro:IPR011009)%3B BEST Arabidopsis thaliana protein match is: ABC2 homolog 9 (TAIR:AT2G40090.1)%3B Has 9535 Blast hits to 9504 proteins in 1790 species: Archae - 124%3B Bacteri…
AT1G66440	gbM	Positive	2.3104	0.000158	No	Yes	Yes	ID=AT1G66440;Name=AT1G66440;Note=Cysteine/Histidine-rich C1 domain family protein;computational_description=Cysteine/Histidine-rich C1 domain family protein%3B CONTAINS InterPro DOMAIN/s: DC1 (InterPro:IPR004146)%2C C1-like (InterPro:IPR011424)%3B BEST Arabidopsis thaliana protein match is: Cysteine/Histidine-rich C1 domain family protein (TAIR:AT1G66450.1)%3B Has 1545 Blast hits to 644 proteins …
AT1G66450	gbM	Positive	1.4161	0.00361	No	Yes	Yes	ID=AT1G66450;Name=AT1G66450;Note=Cysteine/Histidine-rich C1 domain family protein;computational_description=Cysteine/Histidine-rich C1 domain family protein%3B FUNCTIONS IN: zinc ion binding%3B INVOLVED IN: biological_process unknown%3B LOCATED IN: cellular_component unknown%3B EXPRESSED IN: 7 plant structures%3B EXPRESSED DURING: 4 leaf senescence stage%2C petal differentiation and expansion sta…
AT1G66590	gbM	Positive	1.5129	0.00255	No	Yes	Yes	ID=AT1G66590;Name=AT1G66590;Note=cytochrome c oxidase 19-1;symbol=COX19-1;Alias=ATCOX19-1,A. THALIANA CYTOCHROME C OXIDASE 19-1;full_name=cytochrome c oxidase 19-1;computational_description=cytochrome c oxidase 19-1 (COX19-1)%3B CONTAINS InterPro DOMAIN/s: CHCH (InterPro:IPR010625)%3B BEST Arabidopsis thaliana protein match is: cytochrome c oxidase 19-2 (TAIR:AT1G69750.1)%3B Has 290 Blast hits to…
AT1G66650	gbM	Positive	4.5369	8.91e-08	Yes	Yes	Yes	ID=AT1G66650;Name=AT1G66650;Note=Protein with RING/U-box and TRAF-like domain;computational_description=Protein with RING/U-box and TRAF-like domains%3B FUNCTIONS IN: ubiquitin-protein ligase activity%2C zinc ion binding%3B INVOLVED IN: multicellular organismal development%2C protein ubiquitination%2C ubiquitin-dependent protein catabolic process%3B LOCATED IN: intracellular%2C nucleus%3B EXPRESS…
AT1G66730	gbM	Positive	3.6864	3.71e-06	No	Yes	Yes	ID=AT1G66730;Name=AT1G66730;Note=DNA LIGASE 6;curator_summary=Encodes a novel plant specific DNA ligase that is involved in seed germination and DNA repair.;symbol=LIG6;Alias=AtLIG6,DNA LIGASE 6;full_name=DNA LIGASE 6;computational_description=DNA LIGASE 6 (LIG6)%3B FUNCTIONS IN: DNA binding%2C DNA ligase (ATP) activity%2C ATP binding%3B INVOLVED IN: DNA repair%2C seed germination%2C DNA recombin…
AT1G66900	gbM	Positive	1.0201	0.0123	No	No	Yes	ID=AT1G66900;Name=AT1G66900;Note=alpha/beta-Hydrolases superfamily protein;computational_description=alpha/beta-Hydrolases superfamily protein%3B CONTAINS InterPro DOMAIN/s: Protein of unknown function DUF818 (InterPro:IPR008536)%3B BEST Arabidopsis thaliana protein match is: alpha/beta-Hydrolases superfamily protein (TAIR:AT5G38220.3)%3B Has 3645 Blast hits to 3636 proteins in 755 species: Archa…
AT1G66950	gbM	Positive	1.0816	0.0104	No	No	Yes	ID=AT1G66950;Name=AT1G66950;Note=pleiotropic drug resistance 11;curator_summary=Encodes a plasma membrane-localized ABC transporter. Confers tolerance to herbicide paraquat.;symbol=ABCG39;Alias=ATPDR11,PLEIOTROPIC DRUG RESISTANCE 11,PDR11,pleiotropic drug resistance 11;full_name=ATP-binding cassette G39;computational_description=pleiotropic drug resistance 11 (PDR11)%3B FUNCTIONS IN: ATPase activ…
AT1G67040	gbM	Positive	1.0816	0.00945	No	No	Yes	ID=AT1G67040;Name=AT1G67040;Note=DnaA initiator-associating protein;symbol=TRM22;full_name=TON1 Recruiting Motif 22;computational_description=unknown protein%3B FUNCTIONS IN: molecular_function unknown%3B INVOLVED IN: biological_process unknown%3B LOCATED IN: cellular_component unknown%3B EXPRESSED IN: 20 plant structures%3B EXPRESSED DURING: 11 growth stages%3B BEST Arabidopsis thaliana protein …
AT1G67180	gbM	Positive	2.9929	1.4e-05	No	Yes	Yes	ID=AT1G67180;Name=AT1G67180;Note=zinc finger (C3HC4-type RING finger) family protein / BRCT domain-containing protein;computational_description=zinc finger (C3HC4-type RING finger) family protein / BRCT domain-containing protein%3B FUNCTIONS IN: zinc ion binding%3B LOCATED IN: intracellular%3B EXPRESSED IN: 17 plant structures%3B EXPRESSED DURING: 10 growth stages%3B CONTAINS InterPro DOMAIN/s: Z…
AT1G67230	gbM	Positive	1.21	0.00618	No	No	Yes	ID=AT1G67230;Name=AT1G67230;Note=little nuclei1;curator_summary=Encodes a nuclear coiled-coil protein related to the carrot peripheral nuclear protein NMCP1 that is involved in the determination of plant nuclear structure.;symbol=LINC1;Alias=AtLINC1,CRWN1,CROWDED NUCLEI 1,KAKU2,(Japanese for nucleus) 2;full_name=LITTLE NUCLEI1;computational_description=LITTLE NUCLEI1 (LINC1)%3B FUNCTIONS IN: mole…
AT1G67290	gbM	Positive	1.2321	0.00606	No	No	Yes	ID=AT1G67290;Name=AT1G67290;Note=glyoxal oxidase-related protein;symbol=GLOX1;full_name=glyoxal oxidase 1;computational_description=glyoxal oxidase-related protein%3B FUNCTIONS IN: molecular_function unknown%3B INVOLVED IN: biological_process unknown%3B LOCATED IN: endomembrane system%3B EXPRESSED IN: 10 plant structures%3B EXPRESSED DURING: L mature pollen stage%2C M germinated pollen stage%2C 4…
AT1G67460	gbM	Positive	13.9876	8.515e-21	Yes	Yes	Yes	ID=AT1G67460;Name=AT1G67460;Note=Minichromosome maintenance (MCM2/3/5) family protein;computational_description=Minichromosome maintenance (MCM2/3/5) family protein%3B FUNCTIONS IN: GTP binding%2C GTPase activity%3B INVOLVED IN: biological_process unknown%3B EXPRESSED IN: petal%2C hypocotyl%2C flower%2C leaf%3B EXPRESSED DURING: 4 anthesis%2C LP.10 ten leaves visible%2C petal differentiation and …
AT1G67650	gbM	Positive	10.6929	8.093e-17	Yes	Yes	Yes	ID=AT1G67650;Name=AT1G67650;Note=SRP72 RNA-binding domain-containing protein;computational_description=SRP72 RNA-binding domain%3B FUNCTIONS IN: 7S RNA binding%3B INVOLVED IN: SRP-dependent cotranslational protein targeting to membrane%3B LOCATED IN: signal recognition particle%3B CONTAINS InterPro DOMAIN/s: Signal recognition particle%2C SRP72 subunit%2C RNA-binding (InterPro:IPR013699)%3B BEST …
AT1G67792	gbM	Positive	1.7161	0.0011	No	Yes	Yes	ID=AT1G67792;description=Natural antisense transcript overlaps with AT1G67790;Name=AT1G67792;curator_summary=Potential natural antisense gene%2C locus overlaps with AT1G67790;Note=Natural antisense transcript overlaps with AT1G67790;Dbxref=locus:4515102734;locus_type=antisense_long_noncoding_rna
AT1G67890	gbM	Positive	1	0.0122	No	No	Yes	ID=AT1G67890;Name=AT1G67890;Note=PAS domain-containing protein tyrosine kinase family protein;curator_summary=Encodes a protein with similarity to RAF MAP kinases. Based on loss of function phenotype%2C RAF11 appears to be involved in mediating ABA responses such as dormancy and environmental stress. Expressed in most plant tissues but excluded from root tips and young leaves.;Alias=RAF11;computa…
AT1G68200	gbM	Positive	3.3124	4.92e-06	No	Yes	Yes	ID=AT1G68200;Name=AT1G68200;Note=Zinc finger C-x8-C-x5-C-x3-H type family protein;Alias=AtC3H15,CDM1,CALLOSE DEFECTIVE MICROSPORE1;computational_description=Zinc finger C-x8-C-x5-C-x3-H type family protein%3B CONTAINS InterPro DOMAIN/s: Zinc finger%2C CCCH-type (InterPro:IPR000571)%3B BEST Arabidopsis thaliana protein match is: Zinc finger C-x8-C-x5-C-x3-H type family protein (TAIR:AT1G66810.1)%3…
AT1G68250	gbM	Positive	2.7889	3.18e-05	No	Yes	Yes	ID=AT1G68250;Name=AT1G68250;Note=hypothetical protein;computational_description=unknown protein%3B Has 5 Blast hits to 5 proteins in 2 species: Archae - 0%3B Bacteria - 0%3B Metazoa - 0%3B Fungi - 0%3B Plants - 5%3B Viruses - 0%3B Other Eukaryotes - 0 (source: NCBI BLink).;Dbxref=PMID:18775970,locus:2199292;locus_type=protein_coding
AT1G69280	gbM	Positive	2.9929	1.45e-05	No	Yes	Yes	ID=AT1G69280;Name=AT1G69280;Note=hypothetical protein;computational_description=unknown protein%3B BEST Arabidopsis thaliana protein match is: unknown protein (TAIR:AT2G03630.1)%3B Has 885 Blast hits to 474 proteins in 40 species: Archae - 0%3B Bacteria - 4%3B Metazoa - 731%3B Fungi - 9%3B Plants - 68%3B Viruses - 0%3B Other Eukaryotes - 73 (source: NCBI BLink).;Dbxref=PMID:18775970,locus:2026403…
AT1G69290	gbM	Positive	1.9321	0.000503	No	Yes	Yes	ID=AT1G69290;Name=AT1G69290;Note=Pentatricopeptide repeat (PPR) superfamily protein;computational_description=Pentatricopeptide repeat (PPR) superfamily protein%3B CONTAINS InterPro DOMAIN/s: Pentatricopeptide repeat (InterPro:IPR002885)%3B BEST Arabidopsis thaliana protein match is: Tetratricopeptide repeat (TPR)-like superfamily protein (TAIR:AT1G68980.1)%3B Has 11641 Blast hits to 5218 protein…
AT1G69340	gbM	Positive	1.5625	0.00182	No	Yes	Yes	ID=AT1G69340;Name=AT1G69340;Note=appr-1-p processing enzyme family protein;computational_description=appr-1-p processing enzyme family protein%3B CONTAINS InterPro DOMAIN/s: Cellular retinaldehyde-binding/triple function%2C C-terminal (InterPro:IPR001251)%2C Appr-1-p processing (InterPro:IPR002589)%3B BEST Arabidopsis thaliana protein match is: appr-1-p processing enzyme family protein (TAIR:AT2G…
AT1G69430	gbM	Positive	7.9524	7.914e-13	Yes	Yes	Yes	ID=AT1G69430;Name=AT1G69430;Note=Son of sevenless protein;computational_description=unknown protein%3B BEST Arabidopsis thaliana protein match is: unknown protein (TAIR:AT1G26650.1)%3B Has 216 Blast hits to 215 proteins in 17 species: Archae - 0%3B Bacteria - 0%3B Metazoa - 0%3B Fungi - 0%3B Plants - 216%3B Viruses - 0%3B Other Eukaryotes - 0 (source: NCBI BLink).;Dbxref=PMID:18775970,PMID:207364…
AT1G69480	gbM	Positive	2.8561	2.38e-05	No	Yes	Yes	ID=AT1G69480;Name=AT1G69480;Note=EXS (ERD1/XPR1/SYG1) family protein;computational_description=EXS (ERD1/XPR1/SYG1) family protein%3B FUNCTIONS IN: molecular_function unknown%3B INVOLVED IN: biological_process unknown%3B LOCATED IN: integral to membrane%2C plasma membrane%3B EXPRESSED IN: stem%2C sepal%2C stamen%2C seed%3B EXPRESSED DURING: 4 anthesis%2C petal differentiation and expansion stage%…
AT1G69710	gbM	Positive	5.4289	2.54e-08	Yes	Yes	Yes	ID=AT1G69710;Name=AT1G69710;Note=Regulator of chromosome condensation (RCC1) family with FYVE zinc finger domain-containing protein;computational_description=Regulator of chromosome condensation (RCC1) family with FYVE zinc finger domain%3B FUNCTIONS IN: chromatin binding%2C zinc ion binding%2C Ran GTPase binding%3B LOCATED IN: cellular_component unknown%3B CONTAINS InterPro DOMAIN/s: Zinc finger…
AT1G69750	gbM	Positive	1.2321	0.00617	No	No	Yes	ID=AT1G69750;Name=AT1G69750;Note=cytochrome c oxidase 19-2;symbol=COX19-2;Alias=ATCOX19-2,A. THALIANA CYTOCHROME C OXIDASE 19-2;full_name=cytochrome c oxidase 19-2;computational_description=cytochrome c oxidase 19-2 (COX19-2)%3B CONTAINS InterPro DOMAIN/s: CHCH (InterPro:IPR010625)%3B BEST Arabidopsis thaliana protein match is: cytochrome c oxidase 19-1 (TAIR:AT1G66590.1)%3B Has 290 Blast hits to…
AT1G69800	gbM	Positive	1.21	0.00644	No	No	Yes	ID=AT1G69800;Name=AT1G69800;Note=Cystathionine beta-synthase (CBS) protein;computational_description=Cystathionine beta-synthase (CBS) protein%3B CONTAINS InterPro DOMAIN/s: Cystathionine beta-synthase%2C core (InterPro:IPR000644)%3B BEST Arabidopsis thaliana protein match is: SNF1-related protein kinase regulatory subunit gamma 1 (TAIR:AT3G48530.1)%3B Has 879 Blast hits to 799 proteins in 237 sp…
AT1G69880	gbM	Positive	1.1236	0.0112	No	No	Yes	ID=AT1G69880;Name=AT1G69880;Note=thioredoxin H-type 8;symbol=TH8;Alias=ATH8,thioredoxin H-type 8;full_name=thioredoxin H-type 8;computational_description=thioredoxin H-type 8 (TH8)%3B INVOLVED IN: N-terminal protein myristoylation%2C cell redox homeostasis%3B LOCATED IN: cellular_component unknown%3B EXPRESSED IN: 15 plant structures%3B EXPRESSED DURING: 6 growth stages%3B CONTAINS InterPro DOMAI…
AT1G70100	gbM	Positive	1.21	0.00613	No	No	Yes	ID=AT1G70100;Name=AT1G70100;Note=neurofilament heavy protein;computational_description=unknown protein%3B BEST Arabidopsis thaliana protein match is: unknown protein (TAIR:AT1G24160.2)%3B Has 3037 Blast hits to 2309 proteins in 344 species: Archae - 6%3B Bacteria - 672%3B Metazoa - 1089%3B Fungi - 230%3B Plants - 220%3B Viruses - 37%3B Other Eukaryotes - 783 (source: NCBI BLink).;Dbxref=locus:202…
AT1G70505	gbM	Positive	4.2436	2.15e-07	Yes	Yes	Yes	ID=AT1G70505;Name=AT1G70505;Note=transmembrane protein;computational_description=unknown protein%3B BEST Arabidopsis thaliana protein match is: unknown protein (TAIR:AT1G10660.1)%3B Has 141 Blast hits to 140 proteins in 16 species: Archae - 0%3B Bacteria - 0%3B Metazoa - 4%3B Fungi - 0%3B Plants - 135%3B Viruses - 0%3B Other Eukaryotes - 2 (source: NCBI BLink).;Dbxref=locus:504956261;locus_type=p…
AT1G70620	gbM	Positive	1.1449	0.00797	No	No	Yes	ID=AT1G70620;Name=AT1G70620;Note=cyclin-like protein;computational_description=cyclin-related%3B FUNCTIONS IN: molecular_function unknown%3B INVOLVED IN: biological_process unknown%3B LOCATED IN: cellular_component unknown%3B EXPRESSED IN: 24 plant structures%3B EXPRESSED DURING: 13 growth stages%3B Has 112611 Blast hits to 60905 proteins in 2332 species: Archae - 119%3B Bacteria - 12075%3B Metaz…
AT1G70630	gbM	Positive	2.7889	2.7e-05	No	Yes	Yes	ID=AT1G70630;Name=AT1G70630;Note=Nucleotide-diphospho-sugar transferase family protein;Alias=RAY1,REDUCED ARABINOSE YARIV 1;computational_description=Nucleotide-diphospho-sugar transferase family protein%3B FUNCTIONS IN: molecular_function unknown%3B INVOLVED IN: biological_process unknown%3B LOCATED IN: endoplasmic reticulum%3B EXPRESSED IN: 20 plant structures%3B EXPRESSED DURING: 9 growth stag…
AT1G70750	gbM	Positive	1	0.0122	No	No	Yes	ID=AT1G70750;Name=AT1G70750;Note=myosin-binding protein (Protein of unknown function%2C DUF593);Alias=MyoB2,myosin binding protein 2;computational_description=Protein of unknown function%2C DUF593%3B FUNCTIONS IN: molecular_function unknown%3B INVOLVED IN: biological_process unknown%3B LOCATED IN: endomembrane system%3B EXPRESSED IN: 11 plant structures%3B EXPRESSED DURING: 4 anthesis%2C LP.10 te…
AT1G70900	gbM	Positive	0.978121	0.0136	No	No	Yes	ID=AT1G70900;Name=AT1G70900;Note=hypothetical protein;computational_description=unknown protein%3B BEST Arabidopsis thaliana protein match is: unknown protein (TAIR:AT1G23110.4)%3B Has 57 Blast hits to 57 proteins in 14 species: Archae - 0%3B Bacteria - 0%3B Metazoa - 0%3B Fungi - 0%3B Plants - 57%3B Viruses - 0%3B Other Eukaryotes - 0 (source: NCBI BLink).;Dbxref=PMID:14617064,PMID:18650403,locu…
AT1G71240	gbM	Positive	2.1025	0.000307	No	Yes	Yes	ID=AT1G71240;Name=AT1G71240;Note=chromosome-partitioning protein%2C putative (DUF639);computational_description=Plant protein of unknown function (DUF639)%3B CONTAINS InterPro DOMAIN/s: Protein of unknown function DUF639 (InterPro:IPR006927)%3B BEST Arabidopsis thaliana protein match is: Plant protein of unknown function (DUF639) (TAIR:AT1G48840.1)%3B Has 140 Blast hits to 137 proteins in 13 spec…
AT1G71270	gbM	Positive	1.6641	0.0013	No	Yes	Yes	ID=AT1G71270;Name=AT1G71270;Note=Vps52 / Sac2 family;curator_summary=Encodes a homolog of the yeast Vps52p/SAC2. Involved in pollen tube germination and growth. Located in multiple endomembrane organelles including the golgi. The yeast protein has been shown to be located at the late Golgi and to function in a complex involved in retrograde trafficking of vesicles between the early endosomal comp…
AT1G71330	gbM	Positive	7.0756	1.847e-11	Yes	Yes	Yes	ID=AT1G71330;Name=AT1G71330;Note=non-intrinsic ABC protein 5;curator_summary=member of NAP subfamily;symbol=NAP5;Alias=ATNAP5,non-intrinsic ABC protein 5;full_name=non-intrinsic ABC protein 5;computational_description=non-intrinsic ABC protein 5 (NAP5)%3B FUNCTIONS IN: ATPase activity%2C coupled to transmembrane movement of substances%2C transporter activity%3B INVOLVED IN: transport%2C transmemb…
AT1G71350	gbM	Positive	2.3409	0.000137	No	Yes	Yes	ID=AT1G71350;Name=AT1G71350;Note=eukaryotic translation initiation factor SUI1 family protein;computational_description=eukaryotic translation initiation factor SUI1 family protein%3B FUNCTIONS IN: RNA binding%2C translation initiation factor activity%3B INVOLVED IN: translational initiation%3B EXPRESSED IN: 24 plant structures%3B EXPRESSED DURING: 15 growth stages%3B CONTAINS InterPro DOMAIN/s: …
AT1G71370	gbM	Positive	2.1025	0.000589	No	Yes	Yes	ID=AT1G71370;Name=AT1G71370;Note=DEA(D/H)-box RNA helicase family protein;computational_description=DEA(D/H)-box RNA helicase family protein%3B FUNCTIONS IN: helicase activity%2C ATP-dependent helicase activity%2C nucleic acid binding%2C ATP binding%3B INVOLVED IN: biological_process unknown%3B LOCATED IN: cellular_component unknown%3B CONTAINS InterPro DOMAIN/s: RNA helicase%2C DEAD-box type%2C …
AT1G71380	gbM	Positive	11.2225	1.575e-17	Yes	Yes	Yes	ID=AT1G71380;Name=AT1G71380;Note=cellulase 3;symbol=CEL3;Alias=ATCEL3,cellulase 3,ATGH9B3,ARABIDOPSIS THALIANA GLYCOSYL HYDROLASE 9B3;full_name=cellulase 3;computational_description=cellulase 3 (CEL3)%3B FUNCTIONS IN: hydrolase activity%2C hydrolyzing O-glycosyl compounds%2C catalytic activity%3B INVOLVED IN: carbohydrate metabolic process%3B LOCATED IN: cell wall%2C plasma membrane%2C plant-type…
AT1G71900	gbM	Positive	0.948676	0.0151	No	No	Yes	ID=AT1G71900;Name=AT1G71900;Note=magnesium transporter%2C putative (DUF803);computational_description=Protein of unknown function (DUF803)%3B CONTAINS InterPro DOMAIN/s: Protein of unknown function DUF803 (InterPro:IPR008521)%3B BEST Arabidopsis thaliana protein match is: Protein of unknown function (DUF803) (TAIR:AT1G34470.1)%3B Has 1265 Blast hits to 1244 proteins in 219 species: Archae - 0%3B …
AT1G71980	gbM	Positive	1.2996	0.00453	No	Yes	Yes	ID=AT1G71980;Name=AT1G71980;Note=Protease-associated (PA) RING/U-box zinc finger family protein;computational_description=Protease-associated (PA) RING/U-box zinc finger family protein%3B FUNCTIONS IN: peptidase activity%2C zinc ion binding%3B LOCATED IN: endomembrane system%3B EXPRESSED IN: 23 plant structures%3B EXPRESSED DURING: 15 growth stages%3B CONTAINS InterPro DOMAIN/s: Protease-associat…
AT1G72270	gbM	Positive	24.01	7.814e-39	Yes	Yes	Yes	ID=AT1G72270;Name=AT1G72270;Note=nucleolar pre-ribosomal-associated protein;computational_description=CONTAINS InterPro DOMAIN/s: Ribosome 60S biogenesis N-terminal (InterPro:IPR021714)%3B BEST Arabidopsis thaliana protein match is: unknown protein (TAIR:AT4G27010.1)%3B Has 772 Blast hits to 657 proteins in 120 species: Archae - 0%3B Bacteria - 0%3B Metazoa - 344%3B Fungi - 94%3B Plants - 322%3B …
AT1G72330	gbM	Positive	2.6244	5.15e-05	No	Yes	Yes	ID=AT1G72330;Name=AT1G72330;Note=alanine aminotransferase 2;curator_summary=Encodes for alanine aminotransferase ALAAT2.;symbol=ALAAT2;full_name=alanine aminotransferase 2;computational_description=alanine aminotransferase 2 (ALAAT2)%3B FUNCTIONS IN: copper ion binding%2C L-alanine:2-oxoglutarate aminotransferase activity%2C ATP binding%3B INVOLVED IN: glycolysis%2C biosynthetic process%2C L-alan…
AT1G72570	gbM	Positive	1.96	0.000571	No	Yes	Yes	ID=AT1G72570;Name=AT1G72570;Note=Integrase-type DNA-binding superfamily protein;computational_description=Integrase-type DNA-binding superfamily protein%3B CONTAINS InterPro DOMAIN/s: DNA-binding%2C integrase-type (InterPro:IPR016177)%2C Pathogenesis-related transcriptional factor/ERF%2C DNA-binding (InterPro:IPR001471)%3B BEST Arabidopsis thaliana protein match is: AINTEGUMENTA-like 5 (TAIR:AT5G…
AT1G72820	gbM	Positive	5.4756	5.93e-09	Yes	Yes	Yes	ID=AT1G72820;Name=AT1G72820;Note=Mitochondrial substrate carrier family protein;computational_description=Mitochondrial substrate carrier family protein%3B FUNCTIONS IN: binding%3B INVOLVED IN: transport%2C mitochondrial transport%2C transmembrane transport%3B LOCATED IN: mitochondrial inner membrane%2C membrane%3B EXPRESSED IN: 23 plant structures%3B EXPRESSED DURING: 13 growth stages%3B CONTAIN…
AT1G72840	gbM	Positive	5.0176	0.00486	No	Yes	Yes	ID=AT1G72840;Name=AT1G72840;Note=Disease resistance protein (TIR-NBS-LRR class);computational_description=Disease resistance protein (TIR-NBS-LRR class)%3B FUNCTIONS IN: transmembrane receptor activity%2C ATP binding%3B INVOLVED IN: signal transduction%2C defense response%2C apoptosis%2C innate immune response%3B LOCATED IN: intrinsic to membrane%3B EXPRESSED IN: ovule%2C embryo%2C sperm cell%2C …
AT1G72960	gbM	Positive	1.7424	0.000945	No	Yes	Yes	ID=AT1G72960;Name=AT1G72960;Note=Root hair defective 3 GTP-binding protein (RHD3);computational_description=Root hair defective 3 GTP-binding protein (RHD3)%3B CONTAINS InterPro DOMAIN/s: Root hair defective 3 GTP-binding (InterPro:IPR008803)%3B BEST Arabidopsis thaliana protein match is: Root hair defective 3 GTP-binding protein (RHD3) (TAIR:AT3G13870.1)%3B Has 479 Blast hits to 469 proteins in …
AT1G73066	gbM	Positive	1.6384	0.0014	No	Yes	Yes	ID=AT1G73066;Name=AT1G73066;Note=Leucine-rich repeat family protein;computational_description=Leucine-rich repeat family protein%3B INVOLVED IN: biological_process unknown%3B LOCATED IN: endomembrane system%3B EXPRESSED IN: embryo%2C pedicel%2C carpel%2C stamen%3B EXPRESSED DURING: 4 anthesis%2C C globular stage%2C petal differentiation and expansion stage%3B CONTAINS InterPro DOMAIN/s: Leucine-r…
AT1G73310	gbM	Positive	7.3441	6.831e-12	Yes	Yes	Yes	ID=AT1G73310;Name=AT1G73310;Note=serine carboxypeptidase-like 4;symbol=scpl4;full_name=serine carboxypeptidase-like 4;computational_description=serine carboxypeptidase-like 4 (scpl4)%3B FUNCTIONS IN: serine-type carboxypeptidase activity%3B INVOLVED IN: proteolysis%3B LOCATED IN: endomembrane system%3B EXPRESSED IN: 16 plant structures%3B EXPRESSED DURING: 8 growth stages%3B CONTAINS InterPro DOM…
AT1G73450	gbM	Positive	1.7424	0.000933	No	Yes	Yes	ID=AT1G73450;Name=AT1G73450;Note=Protein kinase superfamily protein;computational_description=Protein kinase superfamily protein%3B FUNCTIONS IN: protein serine/threonine kinase activity%2C protein kinase activity%2C kinase activity%2C ATP binding%3B INVOLVED IN: protein amino acid phosphorylation%3B LOCATED IN: cytosol%2C plasma membrane%3B EXPRESSED IN: cultured cell%3B CONTAINS InterPro DOMAIN…
AT1G73570	gbM	Positive	2.7556	3.5e-05	No	Yes	Yes	ID=AT1G73570;Name=AT1G73570;Note=HCP-like superfamily protein;computational_description=HCP-like superfamily protein%3B FUNCTIONS IN: binding%3B INVOLVED IN: biological_process unknown%3B LOCATED IN: endomembrane system%3B EXPRESSED IN: 6 plant structures%3B EXPRESSED DURING: petal differentiation and expansion stage%2C E expanded cotyledon stage%2C D bilateral stage%3B CONTAINS InterPro DOMAIN/s…
AT1G73660	gbM	Positive	1.0201	0.0115	No	No	Yes	ID=AT1G73660;Name=AT1G73660;Note=protein tyrosine kinase family protein;curator_summary=Encodes a protein with similarity to MAPKKKs. May function as a negative regulator of salt tolerance.;Alias=SIS8,SUGAR INSENSITIVE 8;computational_description=protein tyrosine kinase family protein%3B CONTAINS InterPro DOMAIN/s: Protein kinase%2C ATP binding site (InterPro:IPR017441)%2C Protein kinase%2C catal…
AT1G73805	gbM	Positive	1.1236	0.00826	No	No	Yes	ID=AT1G73805;Name=AT1G73805;Note=Calmodulin binding protein-like protein;curator_summary=Encodes SAR Deficient 1 (SARD1)%2C a key regulator for ICS1 (Isochorismate Synthase 1) induction and salicylic acid (SA) synthesis.;symbol=SARD1;full_name=SAR Deficient 1;computational_description=Calmodulin binding protein-like%3B CONTAINS InterPro DOMAIN/s: Calmodulin binding protein-like (InterPro:IPR01241…
AT1G73950	gbM	Positive	1.5876	0.00175	No	Yes	Yes	ID=AT1G73950;Name=AT1G73950;Note=Transmembrane Fragile-X-F-associated protein;computational_description=Transmembrane Fragile-X-F-associated protein%3B FUNCTIONS IN: zinc ion binding%3B INVOLVED IN: biological_process unknown%3B LOCATED IN: vacuole%3B EXPRESSED IN: 21 plant structures%3B EXPRESSED DURING: 11 growth stages%3B CONTAINS InterPro DOMAIN/s: Transmembrane Fragile-X-F-associated protein…
AT1G73970	gbM	Positive	3.5721	0.000251	No	Yes	Yes	ID=AT1G73970;Name=AT1G73970;Note=obscurin-like protein;computational_description=unknown protein%3B Has 34 Blast hits to 33 proteins in 15 species: Archae - 0%3B Bacteria - 0%3B Metazoa - 0%3B Fungi - 0%3B Plants - 32%3B Viruses - 0%3B Other Eukaryotes - 2 (source: NCBI BLink).;Dbxref=PMID:22589469,locus:2031556;locus_type=protein_coding
AT1G74030	gbM	Positive	3.4596	3.18e-06	No	Yes	Yes	ID=AT1G74030;Name=AT1G74030;Note=enolase 1;curator_summary=Encodes the plastid-localized phosphoenolpyruvate enolase. Mutant plants have abnormal trichomes.;symbol=ENO1;full_name=enolase 1;computational_description=enolase 1 (ENO1)%3B FUNCTIONS IN: phosphopyruvate hydratase activity%3B INVOLVED IN: trichome morphogenesis%3B LOCATED IN: chloroplast%3B EXPRESSED IN: 26 plant structures%3B EXPRESSED…
AT1G74120	gbM	Positive	2.3409	0.000135	No	Yes	Yes	ID=AT1G74120;Name=AT1G74120;Note=Mitochondrial transcription termination factor family protein;curator_summary=Encodes a mitochondrial transcription termination factor mTERF15. Required for mitochondrial nad2 intron 3 splicing and functional complex I activity.;Alias=mTERF15,mitochondrial transcription termination factor 15;computational_description=Mitochondrial transcription termination factor …
AT1G74150	gbM	Positive	4.0401	4.74e-07	Yes	Yes	Yes	ID=AT1G74150;Name=AT1G74150;Note=Galactose oxidase/kelch repeat superfamily protein;computational_description=Galactose oxidase/kelch repeat superfamily protein%3B CONTAINS InterPro DOMAIN/s: Kelch repeat type 1 (InterPro:IPR006652)%2C Galactose oxidase/kelch%2C beta-propeller (InterPro:IPR011043)%2C Kelch repeat type 2 (InterPro:IPR011498)%2C Kelch-type beta propeller (InterPro:IPR015915)%3B BES…
AT1G74170	gbM	Positive	4.6656	5.93e-08	Yes	Yes	Yes	ID=AT1G74170;Name=AT1G74170;Note=receptor like protein 13;symbol=RLP13;Alias=AtRLP13,receptor like protein 13;full_name=receptor like protein 13;computational_description=receptor like protein 13 (RLP13)%3B CONTAINS InterPro DOMAIN/s: Leucine-rich repeat%2C typical subtype (InterPro:IPR003591)%2C Leucine-rich repeat (InterPro:IPR001611)%3B BEST Arabidopsis thaliana protein match is: receptor like…
AT1G74180	gbM	Positive	8.3521	4.119e-13	Yes	Yes	Yes	ID=AT1G74180;Name=AT1G74180;Note=receptor like protein 14;symbol=RLP14;Alias=AtRLP14,receptor like protein 14;full_name=receptor like protein 14;computational_description=receptor like protein 14 (RLP14)%3B INVOLVED IN: signal transduction%3B LOCATED IN: chloroplast%3B EXPRESSED IN: 19 plant structures%3B EXPRESSED DURING: 13 growth stages%3B CONTAINS InterPro DOMAIN/s: Leucine-rich repeat%2C typ…
AT1G74200	gbM	Positive	4.4521	1.47e-07	Yes	Yes	Yes	ID=AT1G74200;Name=AT1G74200;Note=receptor like protein 16;symbol=RLP16;Alias=AtRLP16,receptor like protein 16;full_name=receptor like protein 16;computational_description=receptor like protein 16 (RLP16)%3B CONTAINS InterPro DOMAIN/s: Leucine-rich repeat (InterPro:IPR001611)%3B BEST Arabidopsis thaliana protein match is: receptor like protein 13 (TAIR:AT1G74170.1)%3B Has 78773 Blast hits to 22315…
AT1G74260	gbM	Positive	2.0164	0.000387	No	Yes	Yes	ID=AT1G74260;Name=AT1G74260;Note=purine biosynthesis 4;curator_summary=Encodes formylglycinamidine ribonucleotide synthase an enzyme involved in de novo purine biosynthesis. PUR4 is localizes to the chloroplast and mitochondria. Loss of PUR4 function affects male but not female gametophyte development.;symbol=PUR4;full_name=purine biosynthesis 4;computational_description=purine biosynthesis 4 (PU…
AT1G74280	gbM	Positive	6.0516	5.62e-10	Yes	Yes	Yes	ID=AT1G74280;Name=AT1G74280;Note=alpha/beta-Hydrolases superfamily protein;computational_description=alpha/beta-Hydrolases superfamily protein%3B CONTAINS InterPro DOMAIN/s: Alpha/beta hydrolase fold-1 (InterPro:IPR000073)%3B BEST Arabidopsis thaliana protein match is: alpha/beta-Hydrolases superfamily protein (TAIR:AT1G74290.1)%3B Has 883 Blast hits to 882 proteins in 201 species: Archae - 12%3B…
AT1G74720	gbM	Positive	1.4884	0.00245	No	Yes	Yes	ID=AT1G74720;Name=AT1G74720;Note=C2 calcium/lipid-binding plant phosphoribosyltransferase family protein;curator_summary=Encodes a putative transmembrane protein carrying four C(2) domains%2C suggesting that QKY may function in membrane trafficking in a Ca(2+)-dependent fashion. Mutant analysis shows that this gene is involved in organ development.;symbol=QKY;full_name=QUIRKY;computational_descri…
AT1G74780	gbM	Positive	2.6569	4.54e-05	No	Yes	Yes	ID=AT1G74780;Name=AT1G74780;Note=Nodulin-like / Major Facilitator Superfamily protein;computational_description=Nodulin-like / Major Facilitator Superfamily protein%3B INVOLVED IN: transmembrane transport%3B LOCATED IN: endomembrane system%3B EXPRESSED IN: 24 plant structures%3B EXPRESSED DURING: 15 growth stages%3B CONTAINS InterPro DOMAIN/s: Nodulin-like (InterPro:IPR010658)%2C Major facilitato…
AT1G74860	gbM	Positive	1.8225	0.000746	No	Yes	Yes	ID=AT1G74860;Name=AT1G74860;Note=hypothetical protein;computational_description=unknown protein%3B BEST Arabidopsis thaliana protein match is: unknown protein (TAIR:AT1G19010.1)%3B Has 210 Blast hits to 193 proteins in 61 species: Archae - 0%3B Bacteria - 9%3B Metazoa - 75%3B Fungi - 18%3B Plants - 58%3B Viruses - 1%3B Other Eukaryotes - 49 (source: NCBI BLink).;Dbxref=PMID:18775970,PMID:21284606…
AT1G75120	gbM	Positive	2.4336	9.25e-05	No	Yes	Yes	ID=AT1G75120;Name=AT1G75120;Note=Nucleotide-diphospho-sugar transferase family protein;curator_summary=Encodes an arabinosyltransferase that modifies extensin proteins in root hair cells.;symbol=RRA1;full_name=REDUCED RESIDUAL ARABINOSE 1;computational_description=REDUCED RESIDUAL ARABINOSE 1 (RRA1)%3B LOCATED IN: endomembrane system%2C endoplasmic reticulum%3B EXPRESSED IN: meristem%3B CONTAINS …
AT1G75340	gbM	Positive	1.5376	0.00197	No	Yes	Yes	ID=AT1G75340;Name=AT1G75340;Note=Zinc finger C-x8-C-x5-C-x3-H type family protein;computational_description=Zinc finger C-x8-C-x5-C-x3-H type family protein%3B FUNCTIONS IN: zinc ion binding%2C nucleic acid binding%3B INVOLVED IN: biological_process unknown%3B LOCATED IN: mitochondrion%3B EXPRESSED IN: 22 plant structures%3B EXPRESSED DURING: 13 growth stages%3B CONTAINS InterPro DOMAIN/s: Zinc f…
AT1G75400	gbM	Positive	1.5376	0.00198	No	Yes	Yes	ID=AT1G75400;Name=AT1G75400;Note=RING/U-box superfamily protein;computational_description=RING/U-box superfamily protein%3B FUNCTIONS IN: zinc ion binding%3B INVOLVED IN: N-terminal protein myristoylation%3B LOCATED IN: chloroplast%3B EXPRESSED IN: 17 plant structures%3B EXPRESSED DURING: 9 growth stages%3B CONTAINS InterPro DOMAIN/s: Zinc finger%2C RING-type (InterPro:IPR001841)%3B BEST Arabidop…
AT1G75410	gbM	Positive	1.0201	0.012	No	No	Yes	ID=AT1G75410;Name=AT1G75410;Note=BEL1-like homeodomain 3;curator_summary=BEL1-like homeodomain 3 (BLH3);symbol=BLH3;full_name=BEL1-like homeodomain 3;computational_description=BEL1-like homeodomain 3 (BLH3)%3B CONTAINS InterPro DOMAIN/s: Homeobox (InterPro:IPR001356)%2C Homeodomain-like (InterPro:IPR009057)%2C POX (InterPro:IPR006563)%2C Homeodomain-related (InterPro:IPR012287)%3B BEST Arabidopsi…
AT1G75420	gbM	Positive	1.4884	0.00228	No	Yes	Yes	ID=AT1G75420;Name=AT1G75420;Note=UDP-Glycosyltransferase superfamily protein;computational_description=UDP-Glycosyltransferase superfamily protein%3B FUNCTIONS IN: transferase activity%2C transferring glycosyl groups%3B INVOLVED IN: biosynthetic process%3B LOCATED IN: cellular_component unknown%3B EXPRESSED IN: 22 plant structures%3B EXPRESSED DURING: 13 growth stages%3B CONTAINS InterPro DOMAIN/…
AT1G75820	gbM	Positive	1.2769	0.00478	No	Yes	Yes	ID=AT1G75820;Name=AT1G75820;Note=Leucine-rich receptor-like protein kinase family protein;curator_summary=Putative receptor kinase with an extracellular leucine-rich domain. Controls shoot and floral meristem size%2C and contributes to establish and maintain floral meristem identity. Negatively regulated by KAPP (kinase-associated protein phosphatase). CLV3 peptide binds directly CLV1 ectodomain.…
AT1G76280	gbM	Positive	1.2996	0.00429	No	Yes	Yes	ID=AT1G76280;Name=AT1G76280;Note=Tetratricopeptide repeat (TPR)-like superfamily protein;computational_description=Tetratricopeptide repeat (TPR)-like superfamily protein%3B FUNCTIONS IN: molecular_function unknown%3B INVOLVED IN: biological_process unknown%3B LOCATED IN: mitochondrion%3B EXPRESSED IN: stem%3B CONTAINS InterPro DOMAIN/s: Pentatricopeptide repeat (InterPro:IPR002885)%3B BEST Arabi…
AT1G76350	gbM	Positive	1	0.0122	No	No	Yes	ID=AT1G76350;Name=AT1G76350;Note=Plant regulator RWP-RK family protein;Alias=NLP5,NIN-like protein 5;computational_description=Plant regulator RWP-RK family protein%3B CONTAINS InterPro DOMAIN/s: Octicosapeptide/Phox/Bem1p (InterPro:IPR000270)%2C Plant regulator RWP-RK (InterPro:IPR003035)%3B BEST Arabidopsis thaliana protein match is: Plant regulator RWP-RK family protein (TAIR:AT1G20640.2)%3B H…
AT1G76460	gbM	Positive	1.3924	0.00317	No	Yes	Yes	ID=AT1G76460;Name=AT1G76460;Note=RNA-binding (RRM/RBD/RNP motifs) family protein;computational_description=RNA-binding (RRM/RBD/RNP motifs) family protein%3B FUNCTIONS IN: RNA binding%2C nucleotide binding%2C nucleic acid binding%3B INVOLVED IN: biological_process unknown%3B LOCATED IN: cellular_component unknown%3B EXPRESSED IN: 23 plant structures%3B EXPRESSED DURING: 13 growth stages%3B CONTAI…
AT1G76550	gbM	Positive	3.8025	9.85e-07	Yes	Yes	Yes	ID=AT1G76550;Name=AT1G76550;Note=Phosphofructokinase family protein;computational_description=Phosphofructokinase family protein%3B CONTAINS InterPro DOMAIN/s: Pyrophosphate-dependent phosphofructokinase PfpB (InterPro:IPR011183)%2C Phosphofructokinase (InterPro:IPR000023)%3B BEST Arabidopsis thaliana protein match is: Phosphofructokinase family protein (TAIR:AT1G20950.1)%3B Has 4956 Blast hits t…
AT1G76720	gbM	Positive	1.96	0.000463	No	Yes	Yes	ID=AT1G76720;Name=AT1G76720;Note=eukaryotic translation initiation factor 2 (eIF-2) family protein;computational_description=eukaryotic translation initiation factor 2 (eIF-2) family protein%3B FUNCTIONS IN: GTP binding%2C GTPase activity%2C translation initiation factor activity%3B INVOLVED IN: translational initiation%3B LOCATED IN: cellular_component unknown%3B EXPRESSED IN: guard cell%2C cult…
AT1G76820	gbM	Positive	7.29	8.745e-12	Yes	Yes	Yes	ID=AT1G76820;Name=AT1G76820;Note=eukaryotic translation initiation factor 2 (eIF-2) family protein;computational_description=eukaryotic translation initiation factor 2 (eIF-2) family protein%3B FUNCTIONS IN: GTP binding%2C GTPase activity%3B INVOLVED IN: biological_process unknown%3B LOCATED IN: cellular_component unknown%3B EXPRESSED IN: sperm cell%2C male gametophyte%3B EXPRESSED DURING: M germ…
AT1G76830	gbM	Positive	5.7121	2.06e-09	Yes	Yes	Yes	ID=AT1G76830;Name=AT1G76830;Note=F-box and associated interaction domains-containing protein;computational_description=F-box and associated interaction domains-containing protein%3B CONTAINS InterPro DOMAIN/s: F-box domain%2C cyclin-like (InterPro:IPR001810)%2C F-box domain%2C Skp2-like (InterPro:IPR022364)%2C F-box associated domain%2C type 3 (InterPro:IPR013187)%2C F-box associated interaction …
AT1G76880	gbM	Positive	1.0201	0.0118	No	No	Yes	ID=AT1G76880;Name=AT1G76880;Note=Duplicated homeodomain-like superfamily protein;computational_description=Duplicated homeodomain-like superfamily protein%3B CONTAINS InterPro DOMAIN/s: SANT%2C DNA-binding (InterPro:IPR001005)%2C MYB-like (InterPro:IPR017877)%3B BEST Arabidopsis thaliana protein match is: Duplicated homeodomain-like superfamily protein (TAIR:AT1G76890.2)%3B Has 4096 Blast hits to…
AT1G77330	gbM	Positive	1.1236	0.00912	No	No	Yes	ID=AT1G77330;Name=AT1G77330;Note=2-oxoglutarate (2OG) and Fe(II)-dependent oxygenase superfamily protein;curator_summary=similar to 1-aminocyclopropane-1-carboxylate oxidase GI:3386565 from (Sorghum bicolor);Alias=ACO5,ACC oxidase 5;computational_description=2-oxoglutarate (2OG) and Fe(II)-dependent oxygenase superfamily protein%3B CONTAINS InterPro DOMAIN/s: Oxoglutarate/iron-dependent oxygenase…
AT1G77390	gbM	Positive	8.5264	1.177e-13	Yes	Yes	Yes	ID=AT1G77390;Name=AT1G77390;Note=CYCLIN A1%3B2;curator_summary=Encodes a core cell cycle gene involved in meiosis II during microsporogenesis. Recessive mutants exhibit delayed and asynchronous meiosis in pollen mother cell populations and uncoordinated nuclear division and cytokinesis resulting in dyad microspores.;symbol=CYCA1%3B2;Alias=CYCA1,CYCLIN A1,DYP,TAM,TARDY ASYNCHRONOUS MEIOSIS;full_na…
AT1G77410	gbM	Positive	3.4969	2.83e-06	No	Yes	Yes	ID=AT1G77410;Name=AT1G77410;Note=beta-galactosidase 16;symbol=BGAL16;full_name=beta-galactosidase 16;computational_description=beta-galactosidase 16 (BGAL16)%3B FUNCTIONS IN: cation binding%2C sugar binding%2C beta-galactosidase activity%2C hydrolase activity%2C hydrolyzing O-glycosyl compounds%2C catalytic activity%3B INVOLVED IN: lactose catabolic process%2C using glucoside 3-dehydrogenase%2C c…
AT1G77420	gbM	Positive	2.1025	0.000302	No	Yes	Yes	ID=AT1G77420;Name=AT1G77420;Note=alpha/beta-Hydrolases superfamily protein;computational_description=alpha/beta-Hydrolases superfamily protein%3B BEST Arabidopsis thaliana protein match is: alpha/beta-Hydrolases superfamily protein (TAIR:AT5G16120.1)%3B Has 4552 Blast hits to 4550 proteins in 1360 species: Archae - 49%3B Bacteria - 3106%3B Metazoa - 121%3B Fungi - 218%3B Plants - 474%3B Viruses -…
AT1G77480	gbM	Positive	1.3225	0.00403	No	Yes	Yes	ID=AT1G77480;Name=AT1G77480;Note=Eukaryotic aspartyl protease family protein;computational_description=Eukaryotic aspartyl protease family protein%3B FUNCTIONS IN: aspartic-type endopeptidase activity%3B INVOLVED IN: proteolysis%3B EXPRESSED IN: 22 plant structures%3B EXPRESSED DURING: 13 growth stages%3B CONTAINS InterPro DOMAIN/s: Peptidase aspartic (InterPro:IPR021109)%2C Peptidase aspartic%2C…
AT1G77720	gbM	Positive	5.7121	1.64e-09	Yes	Yes	Yes	ID=AT1G77720;Name=AT1G77720;Note=putative protein kinase 1;curator_summary=Encodes a predicted protein kinase based on sequence similarity.;symbol=PPK1;full_name=putative protein kinase 1;computational_description=putative protein kinase 1 (PPK1)%3B FUNCTIONS IN: protein serine/threonine kinase activity%2C protein kinase activity%2C kinase activity%2C ATP binding%3B INVOLVED IN: protein amino aci…
AT1G78730	gbM	Positive	5.76	1.48e-09	Yes	Yes	Yes	ID=AT1G78730;Name=AT1G78730;Note=FBD%2C F-box%2C Skp2-like and Leucine Rich Repeat domains containing protein;computational_description=FBD%2C F-box%2C Skp2-like and Leucine Rich Repeat domains containing protein%3B CONTAINS InterPro DOMAIN/s: F-box domain%2C cyclin-like (InterPro:IPR001810)%2C FBD (InterPro:IPR013596)%2C F-box domain%2C Skp2-like (InterPro:IPR022364)%2C FBD-like (InterPro:IPR006…
AT1G78750	gbM	Positive	5.1529	1.05e-07	Yes	Yes	Yes	ID=AT1G78750;Name=AT1G78750;Note=F-box/RNI-like superfamily protein;computational_description=F-box/RNI-like superfamily protein%3B CONTAINS InterPro DOMAIN/s: FBD (InterPro:IPR013596)%2C F-box domain%2C cyclin-like (InterPro:IPR001810)%2C F-box domain%2C Skp2-like (InterPro:IPR022364)%2C FBD-like (InterPro:IPR006566)%2C Leucine-rich repeat 2 (InterPro:IPR013101)%3B BEST Arabidopsis thaliana prot…
AT1G78950	gbM	Positive	2.3104	0.000145	No	Yes	Yes	ID=AT1G78950;Name=AT1G78950;Note=Terpenoid cyclases family protein;symbol=BAS;Alias=AtBAS,AtLUP4;full_name=beta-amyrin synthase;computational_description=Terpenoid cyclases family protein%3B CONTAINS InterPro DOMAIN/s: Terpene synthase%2C conserved site (InterPro:IPR002365)%2C Squalene cyclase (InterPro:IPR018333)%2C Terpenoid cylases/protein prenyltransferase alpha-alpha toroid (InterPro:IPR0089…
AT1G79450	gbM	Positive	28.7296	1.761e-47	Yes	Yes	Yes	ID=AT1G79450;Name=AT1G79450;Note=ALA-interacting subunit 5;symbol=ALIS5;full_name=ALA-interacting subunit 5;computational_description=ALA-interacting subunit 5 (ALIS5)%3B INVOLVED IN: biological_process unknown%3B LOCATED IN: chloroplast thylakoid lumen%2C plasma membrane%2C membrane%3B EXPRESSED IN: 12 plant structures%3B EXPRESSED DURING: L mature pollen stage%2C M germinated pollen stage%2C 4 …
AT1G79500	gbM	Positive	1.1025	0.00909	No	No	Yes	ID=AT1G79500;Name=AT1G79500;Note=Aldolase-type TIM barrel family protein;curator_summary=Encodes a protein with 3-deoxy-8-phosphooctulonate synthase (KDOP synthase) activity which is involved in the biosynthesis of KDO%2C a component of cell wall rhamnogalacturonan II.;symbol=AtkdsA1;computational_description=AtkdsA1%3B FUNCTIONS IN: 3-deoxy-8-phosphooctulonate synthase activity%3B INVOLVED IN: m…
AT1G79520	gbM	Positive	1.1236	0.00841	No	No	Yes	ID=AT1G79520;Name=AT1G79520;Note=Cation efflux family protein;computational_description=Cation efflux family protein%3B FUNCTIONS IN: cation transmembrane transporter activity%3B INVOLVED IN: cation transport%2C transmembrane transport%3B LOCATED IN: plasma membrane%2C membrane%3B EXPRESSED IN: 18 plant structures%3B EXPRESSED DURING: 10 growth stages%3B CONTAINS InterPro DOMAIN/s: Cation efflux …
AT1G79760	gbM	Positive	2.6569	5.03e-05	No	Yes	Yes	ID=AT1G79760;Name=AT1G79760;Note=downstream target of AGL15-4;curator_summary=Identified as target of the AGL15 binding motif CArG.;symbol=DTA4;full_name=downstream target of AGL15-4;computational_description=downstream target of AGL15-4 (DTA4)%3B Has 56 Blast hits to 56 proteins in 9 species: Archae - 0%3B Bacteria - 0%3B Metazoa - 0%3B Fungi - 0%3B Plants - 56%3B Viruses - 0%3B Other Eukaryotes…
AT1G79960	gbM	Positive	1.6384	0.00157	No	Yes	Yes	ID=AT1G79960;Name=AT1G79960;Note=ovate family protein 14;symbol=OFP14;Alias=ATOFP14;full_name=ovate family protein 14;computational_description=ovate family protein 14 (OFP14)%3B CONTAINS InterPro DOMAIN/s: Protein of unknown function DUF623 (InterPro:IPR006458)%3B BEST Arabidopsis thaliana protein match is: ovate family protein 13 (TAIR:AT5G04820.1)%3B Has 451 Blast hits to 451 proteins in 52 sp…
AT1G80010	gbM	Positive	1.1881	0.00674	No	No	Yes	ID=AT1G80010;Name=AT1G80010;Note=FAR1-related sequence 8;symbol=FRS8;full_name=FAR1-related sequence 8;computational_description=FAR1-related sequence 8 (FRS8)%3B FUNCTIONS IN: zinc ion binding%3B INVOLVED IN: response to red or far red light%3B LOCATED IN: cellular_component unknown%3B EXPRESSED IN: 11 plant structures%3B EXPRESSED DURING: 4 anthesis%2C F mature embryo stage%2C petal differentia…
AT1G80060	gbM	Positive	6.3001	2.29e-10	Yes	Yes	Yes	ID=AT1G80060;Name=AT1G80060;Note=Ubiquitin-like superfamily protein;computational_description=Ubiquitin-like superfamily protein%3B CONTAINS InterPro DOMAIN/s: Ubiquitin (InterPro:IPR000626)%3B BEST Arabidopsis thaliana protein match is: Ubiquitin-like superfamily protein (TAIR:AT4G32270.1)%3B Has 129 Blast hits to 129 proteins in 44 species: Archae - 0%3B Bacteria - 0%3B Metazoa - 62%3B Fungi - …
AT1G80190	gbM	Positive	4.5369	1.08e-07	Yes	Yes	Yes	ID=AT1G80190;Name=AT1G80190;Note=partner of SLD five 1;curator_summary=Similar to the PSF1 component of GINS complex%2C which in other organism was shown to be involved in the initiation of DNA replication.;symbol=PSF1;full_name=partner of SLD five 1;computational_description=partner of SLD five 1 (PSF1)%3B FUNCTIONS IN: molecular_function unknown%3B INVOLVED IN: DNA-dependent DNA replication ini…
AT1G80770	gbM	Positive	13.4689	4.374e-21	Yes	Yes	Yes	ID=AT1G80770;Name=AT1G80770;Note=P-loop containing nucleoside triphosphate hydrolases superfamily protein;symbol=PDE318;full_name=pigment defective 318;computational_description=pigment defective 318 (PDE318)%3B FUNCTIONS IN: ferrous iron transmembrane transporter activity%2C GTP binding%3B INVOLVED IN: ferrous iron transport%3B LOCATED IN: integral to membrane%3B EXPRESSED IN: 21 plant structure…
AT2G01270	gbM	Positive	3.7249	1.19e-06	Yes	Yes	Yes	ID=AT2G01270;Name=AT2G01270;Note=quiescin-sulfhydryl oxidase 2;curator_summary=Encodes a protein disulfide isomerase-like (PDIL) protein%2C a member of a multigene family within the thioredoxin (TRX) superfamily. This protein also belongs to the quiescin-sulfhydryl oxidase (QSOX) family%2C which possess an Erv1-like domain at the COOH terminus in addition to a TRX domain.;symbol=QSOX2;Alias=AtQSO…
AT2G01280	gbM	Positive	1.6129	0.00592	No	Yes	Yes	ID=AT2G01280;Name=AT2G01280;Note=Cyclin/Brf1-like TBP-binding protein;symbol=MEE65;full_name=maternal effect embryo arrest 65;computational_description=maternal effect embryo arrest 65 (MEE65)%3B FUNCTIONS IN: RNA polymerase II transcription factor activity%2C cation:chloride symporter activity%3B INVOLVED IN: embryo development ending in seed dormancy%3B LOCATED IN: nucleus%3B CONTAINS InterPro …
AT2G01480	gbM	Positive	1.1881	0.00659	No	No	Yes	ID=AT2G01480;Name=AT2G01480;Note=O-fucosyltransferase family protein;computational_description=O-fucosyltransferase family protein%3B LOCATED IN: chloroplast%3B EXPRESSED IN: 23 plant structures%3B EXPRESSED DURING: 15 growth stages%3B CONTAINS InterPro DOMAIN/s: GDP-fucose protein O-fucosyltransferase (InterPro:IPR019378)%3B BEST Arabidopsis thaliana protein match is: O-fucosyltransferase family…
AT2G01520	gbM	Positive	1.7956	0.000999	No	Yes	Yes	ID=AT2G01520;Name=AT2G01520;Note=MLP-like protein 328;curator_summary=Encodes a cis-cinnamic acid responsive gene that is a member of the major latex protein-like gene family and plays a role in promoting vegetative growth and delaying %26
AT2G01990	gbM	Positive	9.7344	0.00077	No	Yes	Yes	ID=AT2G01990;Name=AT2G01990;Note=XRI1-like protein;computational_description=unknown protein%3B BEST Arabidopsis thaliana protein match is: unknown protein (TAIR:AT1G14630.1)%3B Has 118 Blast hits to 118 proteins in 14 species: Archae - 0%3B Bacteria - 0%3B Metazoa - 0%3B Fungi - 0%3B Plants - 118%3B Viruses - 0%3B Other Eukaryotes - 0 (source: NCBI BLink).;Dbxref=PMID:20736450,locus:2041110;locu…
AT2G02380	gbM	Positive	4.5369	1.06e-07	Yes	Yes	Yes	ID=AT2G02380;Name=AT2G02380;Note=glutathione S-transferase (class zeta) 2;curator_summary=Encodes glutathione transferase belonging to the zeta class of GSTs. Naming convention according to Wagner et al. (2002).;symbol=GSTZ2;Alias=ATGSTZ2,glutathione S-transferase (class zeta) 2;full_name=glutathione S-transferase (class zeta) 2;computational_description=glutathione S-transferase (class zeta) 2 (…
AT2G02590	gbM	Positive	2.6896	6.05e-05	No	Yes	Yes	ID=AT2G02590;Name=AT2G02590;Note=small multi-drug export protein;computational_description=FUNCTIONS IN: molecular_function unknown%3B INVOLVED IN: biological_process unknown%3B LOCATED IN: chloroplast%3B EXPRESSED IN: 21 plant structures%3B EXPRESSED DURING: 13 growth stages%3B CONTAINS InterPro DOMAIN/s: Putative small multi-drug export (InterPro:IPR009577)%3B Has 405 Blast hits to 405 proteins…
AT2G02680	gbM	Positive	5.9536	6.19e-07	Yes	Yes	Yes	ID=AT2G02680;Name=AT2G02680;Note=Cysteine/Histidine-rich C1 domain family protein;computational_description=Cysteine/Histidine-rich C1 domain family protein%3B FUNCTIONS IN: zinc ion binding%3B INVOLVED IN: intracellular signaling pathway%3B LOCATED IN: intracellular%3B EXPRESSED IN: root%3B CONTAINS InterPro DOMAIN/s: Protein kinase C-like%2C phorbol ester/diacylglycerol binding (InterPro:IPR002…
AT2G02750	gbM	Positive	3.0625	1.26e-05	No	Yes	Yes	ID=AT2G02750;Name=AT2G02750;Note=Pentatricopeptide repeat (PPR) superfamily protein;computational_description=Pentatricopeptide repeat (PPR) superfamily protein%3B CONTAINS InterPro DOMAIN/s: Pentatricopeptide repeat (InterPro:IPR002885)%3B BEST Arabidopsis thaliana protein match is: Pentatricopeptide repeat (PPR) superfamily protein (TAIR:AT2G13600.1)%3B Has 42683 Blast hits to 13925 proteins in…
AT2G02955	gbM	Positive	2.7556	3.54e-05	No	Yes	Yes	ID=AT2G02955;Name=AT2G02955;Note=maternal effect embryo arrest 12;symbol=MEE12;full_name=maternal effect embryo arrest 12;computational_description=maternal effect embryo arrest 12 (MEE12)%3B CONTAINS InterPro DOMAIN/s: Transcription initiation factor Rrn7 (InterPro:IPR021752)%3B BEST Arabidopsis thaliana protein match is: unknown protein (TAIR:AT4G01335.1)%3B Has 30201 Blast hits to 17322 protei…
AT2G02970	gbM	Positive	1.2996	0.00437	No	Yes	Yes	ID=AT2G02970;Name=AT2G02970;Note=GDA1/CD39 nucleoside phosphatase family protein;curator_summary=Encodes a putative apyrase involved in pollen exine pattern formation and anther dehiscence.;Alias=APY6,apyrase 6,AtAPY6;computational_description=GDA1/CD39 nucleoside phosphatase family protein%3B FUNCTIONS IN: hydrolase activity%3B INVOLVED IN: biological_process unknown%3B EXPRESSED IN: 24 plant st…
AT2G03110	gbM	Positive	4.6656	4.92e-07	Yes	Yes	Yes	ID=AT2G03110;Name=AT2G03110;Note=putative RNA-binding protein;computational_description=RNA binding%3Bnucleic acid binding%3B FUNCTIONS IN: RNA binding%2C nucleic acid binding%3B INVOLVED IN: biological_process unknown%3B LOCATED IN: cellular_component unknown%3B CONTAINS InterPro DOMAIN/s: K Homology%2C type 1%2C subgroup (InterPro:IPR018111)%2C K Homology (InterPro:IPR004087)%2C K Homology%2C t…
AT2G03280	gbM	Positive	2.6569	4.8e-05	No	Yes	Yes	ID=AT2G03280;Name=AT2G03280;Note=O-fucosyltransferase family protein;computational_description=O-fucosyltransferase family protein%3B INVOLVED IN: biological_process unknown%3B LOCATED IN: chloroplast%3B EXPRESSED IN: 19 plant structures%3B EXPRESSED DURING: 9 growth stages%3B CONTAINS InterPro DOMAIN/s: GDP-fucose protein O-fucosyltransferase (InterPro:IPR019378)%3B BEST Arabidopsis thaliana pro…
AT2G03550	gbM	Positive	2.3104	0.00108	No	Yes	Yes	ID=AT2G03550;Name=AT2G03550;Note=alpha/beta-Hydrolases superfamily protein;computational_description=alpha/beta-Hydrolases superfamily protein%3B FUNCTIONS IN: hydrolase activity%3B INVOLVED IN: metabolic process%3B LOCATED IN: cellular_component unknown%3B EXPRESSED IN: 21 plant structures%3B EXPRESSED DURING: 13 growth stages%3B CONTAINS InterPro DOMAIN/s: Alpha/beta hydrolase fold-3 (InterPro:…
AT2G03710	gbM	Positive	1.0404	0.0109	No	No	Yes	ID=AT2G03710;Name=AT2G03710;Note=K-box region and MADS-box transcription factor family protein;curator_summary=This gene belongs to the family of SEP genes. It is involved in the development of sepals%2C petals%2C stamens and carpels. Additionally%2C it plays a central role in the determination of flower meristem and organ identity.;symbol=SEP4;Alias=AGL3,AGAMOUS-like 3;full_name=SEPALLATA 4;comp…
AT2G03760	gbM	Positive	1.9044	0.000571	No	Yes	Yes	ID=AT2G03760;Name=AT2G03760;Note=sulfotransferase 12;curator_summary=Encodes a brassinosteroid sulfotransferase. In vitro experiements show that this enzyme has a preference for 24-epibrassinosteroids%2C particularly 24-epicathasterone%2C but does not act on castasterone and brassinolide. It also shows sulfating activity toward flavonoids. It is differentially expressed during development%2C bein…
AT2G03870	gbM	Positive	2.9929	2.96e-05	No	Yes	Yes	ID=AT2G03870;Name=AT2G03870;Note=Small nuclear ribonucleoprotein family protein;symbol=EMB2816;Alias=LSM7,SM-like 7;full_name=EMBRYO DEFECTIVE 2816;computational_description=Small nuclear ribonucleoprotein family protein%3B CONTAINS InterPro DOMAIN/s: U6 snRNA-associated Sm-like protein LSm7 (InterPro:IPR017132)%2C Like-Sm ribonucleoprotein (LSM) domain (InterPro:IPR001163)%2C Like-Sm ribonucleop…
AT2G04230	gbM	Positive	10.4329	5.115e-16	Yes	Yes	Yes	ID=AT2G04230;Name=AT2G04230;Note=FBD%2C F-box and Leucine Rich Repeat domains containing protein;computational_description=FBD%2C F-box and Leucine Rich Repeat domains containing protein%3B CONTAINS InterPro DOMAIN/s: F-box domain%2C cyclin-like (InterPro:IPR001810)%2C FBD (InterPro:IPR013596)%2C F-box domain%2C Skp2-like (InterPro:IPR022364)%2C FBD-like (InterPro:IPR006566)%2C Leucine-rich repea…
AT2G04390	gbM	Positive	4.9284	4.04e-08	Yes	Yes	Yes	ID=AT2G04390;Name=AT2G04390;Note=Ribosomal S17 family protein;computational_description=Ribosomal S17 family protein%3B FUNCTIONS IN: structural constituent of ribosome%3B INVOLVED IN: translation%3B LOCATED IN: cytosolic small ribosomal subunit%2C ribosome%2C nucleolus%2C plasma membrane%3B CONTAINS InterPro DOMAIN/s: Ribosomal protein S17e (InterPro:IPR001210)%2C Ribosomal protein S17e%2C conse…
AT2G04630	gbM	Positive	5.1529	6.47e-08	Yes	Yes	Yes	ID=AT2G04630;Name=AT2G04630;Note=RNA polymerase Rpb6;curator_summary=One of two highly similar proteins that can serve as a non-catalytic subunit of nuclear DNA-dependent RNA polymerases II and V%3B homologous to budding yeast RPB6 and the E. coli RNA polymerase omega subunit. Probably redundant with At5g51940.;symbol=NRPB6B;computational_description=NRPB6B%3B FUNCTIONS IN: DNA-directed RNA polym…
AT2G04700	gbM	Positive	1.96	0.00085	No	Yes	Yes	ID=AT2G04700;Name=AT2G04700;Note=ferredoxin thioredoxin reductase catalytic beta chain family protein;computational_description=ferredoxin thioredoxin reductase catalytic beta chain family protein%3B FUNCTIONS IN: ferredoxin:thioredoxin reductase activity%2C ferredoxin reductase activity%3B INVOLVED IN: oxidation reduction%3B LOCATED IN: chloroplast%3B EXPRESSED IN: 22 plant structures%3B EXPRESS…
AT2G04790	gbM	Positive	1.2544	0.0152	No	No	Yes	ID=AT2G04790;Name=AT2G04790;Note=PTB domain engulfment adapter;computational_description=unknown protein%3B Has 45 Blast hits to 45 proteins in 15 species: Archae - 0%3B Bacteria - 0%3B Metazoa - 0%3B Fungi - 0%3B Plants - 43%3B Viruses - 0%3B Other Eukaryotes - 2 (source: NCBI BLink).;Dbxref=PMID:14576160,locus:2049193;locus_type=protein_coding
AT2G04830	gbM	Positive	3.7249	3.22e-05	No	Yes	Yes	ID=AT2G04830;Name=AT2G04830;Note=F-box only protein (DUF295);computational_description=Protein of unknown function (DUF295)%3B CONTAINS InterPro DOMAIN/s: Protein of unknown function DUF295 (InterPro:IPR005174)%3B BEST Arabidopsis thaliana protein match is: Protein of unknown function (DUF295) (TAIR:AT2G04840.1)%3B Has 68 Blast hits to 68 proteins in 3 species: Archae - 0%3B Bacteria - 0%3B Metaz…
AT2G05140	gbM	Positive	12.5316	0.000531	No	Yes	Yes	ID=AT2G05140;Name=AT2G05140;Note=phosphoribosylaminoimidazole carboxylase family protein / AIR carboxylase family protein;computational_description=phosphoribosylaminoimidazole carboxylase family protein / AIR carboxylase family protein%3B FUNCTIONS IN: phosphoribosylaminoimidazole carboxylase activity%3B INVOLVED IN: 'de novo' IMP biosynthetic process%3B LOCATED IN: phosphoribosylaminoimidazole …
AT2G05630	gbM	Positive	1.4641	0.00294	No	Yes	Yes	ID=AT2G05630;Name=AT2G05630;Note=Ubiquitin-like superfamily protein;curator_summary=in the Arabidopsis autophagy pathway;symbol=ATG8D;computational_description=ATG8D%3B CONTAINS InterPro DOMAIN/s: Light chain 3 (LC3) (InterPro:IPR004241)%3B BEST Arabidopsis thaliana protein match is: Ubiquitin-like superfamily protein (TAIR:AT1G62040.2)%3B Has 1524 Blast hits to 1522 proteins in 273 species: Arch…
AT2G07676	gbM	Positive	1.5625	0.00183	No	Yes	Yes	ID=AT2G07676;Name=AT2G07676;Note=hypothetical protein;computational_description=unknown protein%3B BEST Arabidopsis thaliana protein match is: unknown protein (TAIR:ATMG00970.1)%3B Has 9 Blast hits to 9 proteins in 2 species: Archae - 0%3B Bacteria - 0%3B Metazoa - 0%3B Fungi - 0%3B Plants - 9%3B Viruses - 0%3B Other Eukaryotes - 0 (source: NCBI BLink).;Dbxref=locus:2827963;locus_type=protein_cod…
AT2G07835	gbM	Positive	2.4025	0.000106	No	Yes	Yes	ID=AT2G07835;Name=AT2G07835;Note=hypothetical protein;computational_description=unknown protein%3B BEST Arabidopsis thaliana protein match is: unknown protein (TAIR:ATMG00400.1)%3B Has 30201 Blast hits to 17322 proteins in 780 species: Archae - 12%3B Bacteria - 1396%3B Metazoa - 17338%3B Fungi - 3422%3B Plants - 5037%3B Viruses - 0%3B Other Eukaryotes - 2996 (source: NCBI BLink).;Dbxref=PMID:1739…
AT2G11000	gbM	Positive	1.7161	0.00191	No	Yes	Yes	ID=AT2G11000;Name=AT2G11000;Note=MAK10 homologue;curator_summary=Encodes a non-functional Arabidopsis homolog of the yeast protein MAK10%2C a component of the N-terminal acetyltransferase complex C. Mutant plants have normal photosynthesis as well as growth rates and pigmentation comparable to wild type.;symbol=MAK10;Alias=ATMAK10,MAK10 homologue;full_name=MAK10 homologue;computational_descriptio…
AT2G11890	gbM	Positive	0.976144	0.015	No	No	Yes	ID=AT2G11890;Name=AT2G11890;Note=adenylate cyclase;curator_summary=adenylate cyclase;Alias=AtTTM3,TTM3,Triphosphate Tunnel Metalloenzyme 3;computational_description=adenylate cyclases%3B FUNCTIONS IN: adenylate cyclase activity%3B INVOLVED IN: cAMP biosynthetic process%3B EXPRESSED IN: 22 plant structures%3B EXPRESSED DURING: 13 growth stages%3B CONTAINS InterPro DOMAIN/s: Adenylate cyclase (Inte…
AT2G13840	gbM	Positive	1.7689	0.00102	No	Yes	Yes	ID=AT2G13840;Name=AT2G13840;Note=Polymerase/histidinol phosphatase-like protein;computational_description=Polymerase/histidinol phosphatase-like%3B FUNCTIONS IN: DNA binding%2C DNA-directed DNA polymerase activity%2C catalytic activity%3B INVOLVED IN: DNA replication%3B LOCATED IN: cellular_component unknown%3B EXPRESSED IN: 22 plant structures%3B EXPRESSED DURING: 13 growth stages%3B CONTAINS In…
AT2G14520	gbM	Positive	2.0164	0.000472	No	Yes	Yes	ID=AT2G14520;Name=AT2G14520;Note=CBS domain protein (DUF21);computational_description=FUNCTIONS IN: molecular_function unknown%3B INVOLVED IN: biological_process unknown%3B LOCATED IN: endomembrane system%3B EXPRESSED IN: 22 plant structures%3B EXPRESSED DURING: 13 growth stages%3B CONTAINS InterPro DOMAIN/s: Protein of unknown function DUF21 (InterPro:IPR002550)%2C Cystathionine beta-synthase%2C…
AT2G15029	gbM	Positive	1.1881	0.012	No	No	Yes	ID=AT2G15029;Name=AT2G15029;Note=hypothetical protein;computational_description=unknown protein%3B Has 30201 Blast hits to 17322 proteins in 780 species: Archae - 12%3B Bacteria - 1396%3B Metazoa - 17338%3B Fungi - 3422%3B Plants - 5037%3B Viruses - 0%3B Other Eukaryotes - 2996 (source: NCBI BLink).;Dbxref=PMID:17395691,locus:4515102853;locus_type=protein_coding
AT2G15310	gbM	Positive	2.6896	0.000115	No	Yes	Yes	ID=AT2G15310;Name=AT2G15310;Note=ADP-ribosylation factor B1A;curator_summary=A member of ARF GTPase family. A thaliana has 21 members of this family%2C known to be essential for vesicle coating and uncoating and functions in GTP-binding. Gene encoding ADP-ribosylation factor and similar to ADP-ribosylation factor (GI:861205) (Chlamydomonas reinhardtii)%2C other ARFs and ARF-like proteins.;symbol=…
AT2G15430	gbM	Positive	1.3456	0.0043	No	Yes	Yes	ID=AT2G15430;Name=AT2G15430;Note=DNA-directed RNA polymerase family protein;curator_summary=Non-catalytic subunit of nuclear DNA-dependent RNA polymerases II%2C IV and V%3B homologous to budding yeast RPB3 and the E. coli RNA polymerase alpha subunit. A closely related paralog%2C encoded by At2g15400%2C can substitute for At2g15430 in the context of Pol V.;symbol=NRPB3;computational_description=N…
AT2G16370	gbM	Positive	3.7249	1.38e-06	Yes	Yes	Yes	ID=AT2G16370;Name=AT2G16370;Note=thymidylate synthase 1;curator_summary=Encodes a bifunctional dihydrofolate reductase - thymidylate synthase gene. This is unique in Arabidopsis and protozoa. Other organisms have independent genes for this function.;symbol=THY-1;full_name=thymidylate synthase 1;computational_description=thymidylate synthase 1 (THY-1)%3B CONTAINS InterPro DOMAIN/s: Thymidylate syn…
AT2G16520	gbM	Positive	8.0089	1.22e-10	Yes	Yes	Yes	ID=AT2G16520;Name=AT2G16520;Note=RING/U-box protein with C6HC-type zinc finger protein;computational_description=FUNCTIONS IN: molecular_function unknown%3B INVOLVED IN: biological_process unknown%3B LOCATED IN: endomembrane system%3B BEST Arabidopsis thaliana protein match is: zinc finger (C3HC4-type RING finger) family protein (TAIR:AT3G45560.1)%3B Has 72 Blast hits to 69 proteins in 3 species:…
AT2G16810	gbM	Positive	5.5225	1.51e-08	Yes	Yes	Yes	ID=AT2G16810;Name=AT2G16810;Note=F-box and associated interaction domains-containing protein;computational_description=F-box and associated interaction domains-containing protein%3B CONTAINS InterPro DOMAIN/s: F-box domain%2C cyclin-like (InterPro:IPR001810)%2C F-box domain%2C Skp2-like (InterPro:IPR022364)%2C F-box associated domain%2C type 3 (InterPro:IPR013187)%2C F-box associated interaction …
AT2G16880	gbM	Positive	0.954529	0.0147	No	No	Yes	ID=AT2G16880;Name=AT2G16880;Note=Pentatricopeptide repeat (PPR) superfamily protein;computational_description=Pentatricopeptide repeat (PPR) superfamily protein%3B CONTAINS InterPro DOMAIN/s: Pentatricopeptide repeat (InterPro:IPR002885)%3B BEST Arabidopsis thaliana protein match is: rna processing factor 2 (TAIR:AT1G62670.1)%3B Has 61418 Blast hits to 15263 proteins in 321 species: Archae - 6%3B…
AT2G16910	gbM	Positive	4.0401	4.5e-07	Yes	Yes	Yes	ID=AT2G16910;Name=AT2G16910;Note=basic helix-loop-helix (bHLH) DNA-binding superfamily protein;curator_summary=Encodes a basic helix-loop helix transcription factor involved in tapetal cell development. Loss of function mutations are male sterile. AMS binds to a region termed the E box of target gene promoters.;symbol=AMS;full_name=ABORTED MICROSPORES;computational_description=ABORTED MICROSPORES…
AT2G17020	gbM	Positive	3.4225	3.87e-06	No	Yes	Yes	ID=AT2G17020;Name=AT2G17020;Note=F-box/RNI-like superfamily protein;computational_description=F-box/RNI-like superfamily protein%3B CONTAINS InterPro DOMAIN/s: F-box domain%2C cyclin-like (InterPro:IPR001810)%2C F-box domain%2C Skp2-like (InterPro:IPR022364)%3B BEST Arabidopsis thaliana protein match is: RNI-like superfamily protein (TAIR:AT1G55590.1)%3B Has 4669 Blast hits to 2409 proteins in 22…
AT2G17036	gbM	Positive	6.7081	4.833e-11	Yes	Yes	Yes	ID=AT2G17036;Name=AT2G17036;Note=F-box SKIP23-like protein (DUF295);computational_description=CONTAINS InterPro DOMAIN/s: F-box domain%2C cyclin-like (InterPro:IPR001810)%2C Protein of unknown function DUF295 (InterPro:IPR005174)%3B BEST Arabidopsis thaliana protein match is: F-box family protein with a domain of unknown function (DUF295) (TAIR:AT2G17030.1)%3B Has 325 Blast hits to 323 proteins i…
AT2G17140	gbM	Positive	1.1025	0.00849	No	No	Yes	ID=AT2G17140;Name=AT2G17140;Note=Pentatricopeptide repeat (PPR) superfamily protein;computational_description=Pentatricopeptide repeat (PPR) superfamily protein%3B CONTAINS InterPro DOMAIN/s: Pentatricopeptide repeat (InterPro:IPR002885)%3B BEST Arabidopsis thaliana protein match is: Pentatricopeptide repeat (PPR) superfamily protein (TAIR:AT5G65560.1)%3B Has 62164 Blast hits to 14567 proteins in…
AT2G17150	gbM	Positive	0.968256	0.0141	No	No	Yes	ID=AT2G17150;Name=AT2G17150;Note=Plant regulator RWP-RK family protein;Alias=NLP1,NIN-like protein 1;computational_description=Plant regulator RWP-RK family protein%3B CONTAINS InterPro DOMAIN/s: Octicosapeptide/Phox/Bem1p (InterPro:IPR000270)%2C Plant regulator RWP-RK (InterPro:IPR003035)%3B BEST Arabidopsis thaliana protein match is: Plant regulator RWP-RK family protein (TAIR:AT4G35270.1)%3B H…
AT2G17250	gbM	Positive	1.3456	0.00382	No	Yes	Yes	ID=AT2G17250;Name=AT2G17250;Note=CCAAT-binding factor;curator_summary=Encodes a nucleolar protein that is a ribosome biogenesis co-factor. Mutants display aberrant RNA processing and homozygous embryos arrest in the globular stage of development.;symbol=EMB2762;Alias=NOC4,NucleOlar Complex associated 4;full_name=EMBRYO DEFECTIVE 2762;computational_description=EMBRYO DEFECTIVE 2762 (EMB2762)%3B FU…
AT2G17260	gbM	Positive	22.8484	2.038e-36	Yes	Yes	Yes	ID=AT2G17260;Name=AT2G17260;Note=glutamate receptor 2;curator_summary=Encodes a glutamate receptor. Involved in calcium-programmed stomatal closure.;symbol=GLR2;Alias=ATGLR2,ATGLR3.1,GLR3.1;full_name=glutamate receptor 2;computational_description=glutamate receptor 2 (GLR2)%3B FUNCTIONS IN: intracellular ligand-gated ion channel activity%3B INVOLVED IN: cellular calcium ion homeostasis%2C respons…
AT2G17280	gbM	Positive	1.1025	0.00887	No	No	Yes	ID=AT2G17280;Name=AT2G17280;Note=Phosphoglycerate mutase family protein;computational_description=Phosphoglycerate mutase family protein%3B FUNCTIONS IN: catalytic activity%3B INVOLVED IN: metabolic process%3B LOCATED IN: cellular_component unknown%3B EXPRESSED IN: 24 plant structures%3B EXPRESSED DURING: 13 growth stages%3B CONTAINS InterPro DOMAIN/s: Histidine phosphatase superfamily%2C clade-1…
AT2G17290	gbM	Positive	1.7956	0.000828	No	Yes	Yes	ID=AT2G17290;Name=AT2G17290;Note=Calcium-dependent protein kinase family protein;curator_summary=Encodes calcium dependent protein kinase 6 (CPK6)%2C a member of the Arabidopsis CDPK gene family. CDPKs contain an intrinsic Ca2+-activation domain with four EF hand Ca2+-binding sites. CDPKs protein kinases have been proposed to function in multiple plant signal transduction pathways downstream of […
AT2G17430	gbM	Positive	14.2129	5.92e-22	Yes	Yes	Yes	ID=AT2G17430;Name=AT2G17430;Note=Seven transmembrane MLO family protein;curator_summary=A member of a large family of seven-transmembrane domain proteins specific to plants%2C homologs of the barley mildew resistance locus o (MLO) protein. Controls pollen tube reception in synergids. The Arabidopsis genome contains 15 genes encoding MLO proteins%2C with localization in plasma membrane. Phylogenet…
AT2G17470	gbM	Positive	1.8769	0.00229	No	Yes	Yes	ID=AT2G17470;Name=AT2G17470;Note=aluminum activated malate transporter family protein;curator_summary=Encodess ALMT6%2C a member of the aluminum-activated malate transporter family.;symbol=ALMT6;Alias=AtALMT6;full_name=ALuminium activated Malate Transporter 6;computational_description=Aluminium activated malate transporter family protein%3B INVOLVED IN: response to aluminum ion%3B EXPRESSED IN: 6…
AT2G17500	gbM	Positive	1.0201	0.0117	No	No	Yes	ID=AT2G17500;Name=AT2G17500;Note=Auxin efflux carrier family protein;Alias=PILS5,PIN-LIKES 5;computational_description=Auxin efflux carrier family protein%3B FUNCTIONS IN: auxin:hydrogen symporter activity%3B INVOLVED IN: auxin polar transport%2C transmembrane transport%3B LOCATED IN: endomembrane system%2C integral to membrane%3B EXPRESSED IN: 19 plant structures%3B EXPRESSED DURING: 13 growth s…
AT2G17650	gbM	Positive	5.4289	4.04e-09	Yes	Yes	Yes	ID=AT2G17650;Name=AT2G17650;Note=AMP-dependent synthetase and ligase family protein;computational_description=AMP-dependent synthetase and ligase family protein%3B FUNCTIONS IN: catalytic activity%3B INVOLVED IN: metabolic process%3B LOCATED IN: mitochondrion%3B EXPRESSED IN: carpel%3B EXPRESSED DURING: petal differentiation and expansion stage%3B CONTAINS InterPro DOMAIN/s: AMP-binding%2C conser…
AT2G17705	gbM	Positive	4.7524	7.74e-08	Yes	Yes	Yes	ID=AT2G17705;Name=AT2G17705;Note=methionine-S-oxide reductase;computational_description=unknown protein%3B FUNCTIONS IN: molecular_function unknown%3B INVOLVED IN: biological_process unknown%3B LOCATED IN: plasma membrane%3B EXPRESSED IN: cultured cell%3B BEST Arabidopsis thaliana protein match is: unknown protein (TAIR:AT4G08330.1)%3B Has 135 Blast hits to 135 proteins in 32 species: Archae - 5%…
AT2G17900	gbM	Positive	6.3001	2.44e-10	Yes	Yes	Yes	ID=AT2G17900;Name=AT2G17900;Note=SET domain group 37;curator_summary=Homology Subgroup S-ET - Protein containing an interrupted SET domain.;symbol=SDG37;Alias=ASHR1,ASH1-related 1;full_name=SET domain group 37;computational_description=SET domain group 37 (SDG37)%3B FUNCTIONS IN: zinc ion binding%3B INVOLVED IN: biological_process unknown%3B EXPRESSED IN: 11 plant structures%3B EXPRESSED DURING: …
AT2G18460	gbM	Positive	9.3636	8.625e-15	Yes	Yes	Yes	ID=AT2G18460;Name=AT2G18460;Note=like COV 3;symbol=LCV3;full_name=like COV 3;computational_description=like COV 3 (LCV3)%3B CONTAINS InterPro DOMAIN/s: Protein of unknown function DUF502 (InterPro:IPR007462)%3B BEST Arabidopsis thaliana protein match is: like COV 1 (TAIR:AT2G20130.1)%3B Has 35333 Blast hits to 34131 proteins in 2444 species: Archae - 798%3B Bacteria - 22429%3B Metazoa - 974%3B Fu…
AT2G18710	gbM	Positive	1.9044	0.000591	No	Yes	Yes	ID=AT2G18710;Name=AT2G18710;Note=SECY homolog 1;curator_summary=Encodes a component of the thylakoid-localized Sec system involved in the translocation of cytoplasmic proteins into plastid.;symbol=SCY1;full_name=SECY homolog 1;computational_description=SECY homolog 1 (SCY1)%3B FUNCTIONS IN: P-P-bond-hydrolysis-driven protein transmembrane transporter activity%3B INVOLVED IN: protein secretion%2C …
AT2G18780	gbM	Positive	6.6049	1.02e-10	Yes	Yes	Yes	ID=AT2G18780;Name=AT2G18780;Note=F-box and associated interaction domains-containing protein;computational_description=F-box and associated interaction domains-containing protein%3B CONTAINS InterPro DOMAIN/s: F-box domain%2C cyclin-like (InterPro:IPR001810)%2C F-box domain%2C Skp2-like (InterPro:IPR022364)%2C F-box associated domain%2C type 1 (InterPro:IPR006527)%2C F-box associated interaction …
AT2G19210	gbM	Positive	50.9796	1.818e-97	Yes	Yes	Yes	ID=AT2G19210;Name=AT2G19210;Note=Leucine-rich repeat transmembrane protein kinase protein;computational_description=Leucine-rich repeat transmembrane protein kinase protein%3B FUNCTIONS IN: kinase activity%3B INVOLVED IN: protein amino acid phosphorylation%3B LOCATED IN: endomembrane system%3B CONTAINS InterPro DOMAIN/s: Protein kinase%2C ATP binding site (InterPro:IPR017441)%2C Protein kinase%2C…
AT2G19240	gbM	Positive	3.0276	1.48e-05	No	Yes	Yes	ID=AT2G19240;Name=AT2G19240;Note=Ypt/Rab-GAP domain of gyp1p superfamily protein;computational_description=Ypt/Rab-GAP domain of gyp1p superfamily protein%3B FUNCTIONS IN: RAB GTPase activator activity%3B INVOLVED IN: regulation of Rab GTPase activity%3B LOCATED IN: intracellular%2C chloroplast%3B CONTAINS InterPro DOMAIN/s: RabGAP/TBC (InterPro:IPR000195)%3B BEST Arabidopsis thaliana protein mat…
AT2G19280	gbM	Positive	1.2769	0.00485	No	Yes	Yes	ID=AT2G19280;Name=AT2G19280;Note=Pentatricopeptide repeat (PPR) superfamily protein;computational_description=Pentatricopeptide repeat (PPR) superfamily protein%3B CONTAINS InterPro DOMAIN/s: Pentatricopeptide repeat (InterPro:IPR002885)%3B BEST Arabidopsis thaliana protein match is: Tetratricopeptide repeat (TPR)-like superfamily protein (TAIR:AT2G02150.1)%3B Has 48105 Blast hits to 13725 protei…
AT2G19330	gbM	Positive	3.24	6.16e-06	No	Yes	Yes	ID=AT2G19330;Name=AT2G19330;Note=plant intracellular ras group-related LRR 6;curator_summary=Encodes PIRL6%2C a member of the Plant Intracellular Ras-group-related LRRs (Leucine rich repeat proteins). PIRLs are a distinct%2C plant-specific class of intracellular LRRs that likely mediate protein interactions%2C possibly in the context of signal transduction.;symbol=PIRL6;full_name=plant intracellu…
AT2G19340	gbM	Positive	2.3104	0.000153	No	Yes	Yes	ID=AT2G19340;Name=AT2G19340;Note=Oligosaccharyltransferase complex/magnesium transporter family protein;computational_description=Oligosaccharyltransferase complex/magnesium transporter family protein%3B FUNCTIONS IN: molecular_function unknown%3B INVOLVED IN: biological_process unknown%3B LOCATED IN: plasma membrane%3B EXPRESSED IN: 24 plant structures%3B EXPRESSED DURING: 15 growth stages%3B CO…
AT2G19380	gbM	Positive	1.69	0.00121	No	Yes	Yes	ID=AT2G19380;Name=AT2G19380;Note=RNA recognition motif (RRM)-containing protein;computational_description=RNA recognition motif (RRM)-containing protein%3B FUNCTIONS IN: RNA binding%2C zinc ion binding%2C nucleotide binding%2C nucleic acid binding%3B LOCATED IN: intracellular%3B EXPRESSED IN: 20 plant structures%3B EXPRESSED DURING: 10 growth stages%3B CONTAINS InterPro DOMAIN/s: Zinc finger%2C C…
AT2G19400	gbM	Positive	1.1236	0.00804	No	No	Yes	ID=AT2G19400;Name=AT2G19400;Note=AGC (cAMP-dependent%2C cGMP-dependent and protein kinase C) kinase family protein;computational_description=AGC (cAMP-dependent%2C cGMP-dependent and protein kinase C) kinase family protein%3B FUNCTIONS IN: kinase activity%3B INVOLVED IN: protein amino acid phosphorylation%3B LOCATED IN: cellular_component unknown%3B EXPRESSED IN: 9 plant structures%3B EXPRESSED D…
AT2G19440	gbM	Positive	7.0756	1.34e-10	Yes	Yes	Yes	ID=AT2G19440;Name=AT2G19440;Note=O-Glycosyl hydrolases family 17 protein;computational_description=O-Glycosyl hydrolases family 17 protein%3B FUNCTIONS IN: cation binding%2C hydrolase activity%2C hydrolyzing O-glycosyl compounds%2C catalytic activity%3B INVOLVED IN: carbohydrate metabolic process%3B LOCATED IN: plasma membrane%2C anchored to membrane%3B EXPRESSED IN: male gametophyte%2C pollen tu…
AT2G19610	gbM	Positive	31.36	1.944e-52	Yes	Yes	Yes	ID=AT2G19610;Name=AT2G19610;Note=RING/U-box superfamily protein;computational_description=RING/U-box superfamily protein%3B FUNCTIONS IN: zinc ion binding%3B EXPRESSED IN: leaf whorl%2C cotyledon%2C flower%3B EXPRESSED DURING: 4 anthesis%3B CONTAINS InterPro DOMAIN/s: Zinc finger%2C RING-type%2C conserved site (InterPro:IPR017907)%2C Zinc finger%2C C6HC-type (InterPro:IPR002867)%2C Zinc finger%2C…
AT2G19910	gbM	Positive	9.4864	5.249e-12	Yes	Yes	Yes	ID=AT2G19910;Name=AT2G19910;Note=RNA-dependent RNA polymerase family protein;computational_description=RNA-dependent RNA polymerase family protein%3B CONTAINS InterPro DOMAIN/s: RNA-dependent RNA polymerase%2C eukaryotic-type (InterPro:IPR007855)%3B BEST Arabidopsis thaliana protein match is: RNA-dependent RNA polymerase family protein (TAIR:AT2G19920.1)%3B Has 35333 Blast hits to 34131 proteins …
AT2G19920	gbM	Positive	6.76	2.16e-09	Yes	Yes	Yes	ID=AT2G19920;Name=AT2G19920;Note=RNA-dependent RNA polymerase family protein;computational_description=RNA-dependent RNA polymerase family protein%3B CONTAINS InterPro DOMAIN/s: RNA-dependent RNA polymerase%2C eukaryotic-type (InterPro:IPR007855)%3B BEST Arabidopsis thaliana protein match is: RNA-dependent RNA polymerase family protein (TAIR:AT2G19910.1)%3B Has 35333 Blast hits to 34131 proteins …
AT2G19930	gbM	Positive	1.2996	0.00443	No	Yes	Yes	ID=AT2G19930;Name=AT2G19930;Note=RNA-dependent RNA polymerase family protein;computational_description=RNA-dependent RNA polymerase family protein%3B FUNCTIONS IN: RNA-directed RNA polymerase activity%3B INVOLVED IN: posttranscriptional gene silencing%3B LOCATED IN: cellular_component unknown%3B EXPRESSED IN: 14 plant structures%3B EXPRESSED DURING: 6 growth stages%3B CONTAINS InterPro DOMAIN/s: …
AT2G20120	gbM	Positive	1.3689	0.00351	No	Yes	Yes	ID=AT2G20120;Name=AT2G20120;Note=CONTINUOUS VASCULAR RING protein (DUF502);curator_summary=Encodes an integral membrane protein of unknown function%2C highly conserved between plants and bacteria%3B is likely to be involved in a mechanism that negatively regulates the differentiation of vascular tissue in the stem. Mutants display a dramatic increase in vascular tissue development in the stem in …
AT2G20130	gbM	Positive	1.69	0.00113	No	Yes	Yes	ID=AT2G20130;Name=AT2G20130;Note=like COV 1;symbol=LCV1;full_name=like COV 1;computational_description=like COV 1 (LCV1)%3B CONTAINS InterPro DOMAIN/s: Protein of unknown function DUF502 (InterPro:IPR007462)%3B BEST Arabidopsis thaliana protein match is: Protein of unknown function (DUF502) (TAIR:AT2G20120.1)%3B Has 2460 Blast hits to 2460 proteins in 579 species: Archae - 32%3B Bacteria - 1090%3…
AT2G20360	gbM	Positive	1.1025	0.0096	No	No	Yes	ID=AT2G20360;Name=AT2G20360;Note=NAD(P)-binding Rossmann-fold superfamily protein;computational_description=NAD(P)-binding Rossmann-fold superfamily protein%3B FUNCTIONS IN: coenzyme binding%2C binding%2C catalytic activity%3B INVOLVED IN: response to salt stress%3B LOCATED IN: mitochondrion%2C respiratory chain complex I%2C membrane%3B EXPRESSED IN: 27 plant structures%3B EXPRESSED DURING: 16 gr…
AT2G20390	gbM	Positive	3.0976	1.27e-05	No	Yes	Yes	ID=AT2G20390;Name=AT2G20390;Note=cytochrome oxidase complex assembly protein;computational_description=unknown protein%3B Has 50 Blast hits to 50 proteins in 18 species: Archae - 0%3B Bacteria - 2%3B Metazoa - 0%3B Fungi - 0%3B Plants - 48%3B Viruses - 0%3B Other Eukaryotes - 0 (source: NCBI BLink).;Dbxref=locus:2038972;locus_type=protein_coding
AT2G20400	gbM	Positive	1.1881	0.00641	No	No	Yes	ID=AT2G20400;Name=AT2G20400;Note=myb-like HTH transcriptional regulator family protein;computational_description=myb-like HTH transcriptional regulator family protein%3B CONTAINS InterPro DOMAIN/s: Homeodomain-like (InterPro:IPR009057)%2C Myb%2C DNA-binding (InterPro:IPR014778)%2C Myb-like DNA-binding domain%2C SHAQKYF class (InterPro:IPR006447)%2C HTH transcriptional regulator%2C Myb-type%2C DNA…
AT2G20440	gbM	Positive	1.5129	0.00213	No	Yes	Yes	ID=AT2G20440;Name=AT2G20440;Note=Ypt/Rab-GAP domain of gyp1p superfamily protein;computational_description=Ypt/Rab-GAP domain of gyp1p superfamily protein%3B FUNCTIONS IN: RAB GTPase activator activity%3B INVOLVED IN: regulation of Rab GTPase activity%3B LOCATED IN: intracellular%3B EXPRESSED IN: male gametophyte%2C pollen tube%3B EXPRESSED DURING: L mature pollen stage%2C M germinated pollen sta…
AT2G20470	gbM	Positive	2.1904	0.000209	No	Yes	Yes	ID=AT2G20470;Name=AT2G20470;Note=AGC (cAMP-dependent%2C cGMP-dependent and protein kinase C) kinase family protein;computational_description=AGC (cAMP-dependent%2C cGMP-dependent and protein kinase C) kinase family protein%3B FUNCTIONS IN: kinase activity%3B INVOLVED IN: protein amino acid phosphorylation%3B EXPRESSED IN: male gametophyte%3B EXPRESSED DURING: M germinated pollen stage%3B CONTAINS…
AT2G20635	gbM	Positive	3.4596	3.05e-06	No	Yes	Yes	ID=AT2G20635;Name=AT2G20635;Note=protein kinase and Mad3-BUB1-I domain-containing protein;computational_description=ATP binding%3Bprotein kinases%3Bprotein serine/threonine kinases%3B FUNCTIONS IN: protein serine/threonine kinase activity%2C protein kinase activity%2C ATP binding%3B INVOLVED IN: protein amino acid phosphorylation%3B LOCATED IN: cellular_component unknown%3B CONTAINS InterPro DOMA…
AT2G20815	gbM	Positive	2.3409	0.000131	No	Yes	Yes	ID=AT2G20815;Name=AT2G20815;Note=QWRF motif protein (DUF566);symbol=QWRF3;full_name=QWRF domain containing 3;computational_description=Family of unknown function (DUF566) %3B FUNCTIONS IN: molecular_function unknown%3B INVOLVED IN: biological_process unknown%3B LOCATED IN: chloroplast%3B CONTAINS InterPro DOMAIN/s: Protein of unknown function DUF566 (InterPro:IPR007573)%3B BEST Arabidopsis thalia…
AT2G20840	gbM	Positive	1.6641	0.0013	No	Yes	Yes	ID=AT2G20840;Name=AT2G20840;Note=Secretory carrier membrane protein (SCAMP) family protein;symbol=SCAMP3;Alias=AtSCAMP3;full_name=Secretory carrier membrane protein 3;computational_description=Secretory carrier membrane protein (SCAMP) family protein%3B FUNCTIONS IN: transmembrane transporter activity%3B INVOLVED IN: protein transport%3B LOCATED IN: plasma membrane%3B EXPRESSED IN: 24 plant struc…
AT2G21070	gbM	Positive	3.4596	3.23e-06	No	Yes	Yes	ID=AT2G21070;Name=AT2G21070;Note=methyltransferase;curator_summary=This gene is predicted to an encode a nuclear-localized protein that is involved in regulating the period of circadian rhythms without affecting their amplitude or robustness. FIONA1 seems to act as a central oscillator-associated component%2C but its transcript levels are not regulated in a circadian or light-dependent manner. FI…
AT2G21080	gbM	Positive	4.7524	4.44e-08	Yes	Yes	Yes	ID=AT2G21080;Name=AT2G21080;Note=Ras guanine nucleotide exchange factor K;computational_description=unknown protein%3B FUNCTIONS IN: molecular_function unknown%3B INVOLVED IN: biological_process unknown%3B LOCATED IN: vacuole%3B EXPRESSED IN: 15 plant structures%3B EXPRESSED DURING: 9 growth stages%3B CONTAINS InterPro DOMAIN/s: Protein of unknown function DUF3537 (InterPro:IPR021924)%3B BEST Ara…
AT2G21190	gbM	Positive	8.6436	1.34e-13	Yes	Yes	Yes	ID=AT2G21190;Name=AT2G21190;Note=ER lumen protein retaining receptor family protein;computational_description=ER lumen protein retaining receptor family protein%3B FUNCTIONS IN: ER retention sequence binding%2C receptor activity%3B INVOLVED IN: protein retention in ER lumen%2C protein transport%3B LOCATED IN: integral to membrane%3B EXPRESSED IN: male gametophyte%2C pollen tube%3B EXPRESSED DURIN…
AT2G21260	gbM	Positive	1.2321	0.00596	No	Yes	Yes	ID=AT2G21260;Name=AT2G21260;Note=NAD(P)-linked oxidoreductase superfamily protein;computational_description=NAD(P)-linked oxidoreductase superfamily protein%3B FUNCTIONS IN: oxidoreductase activity%3B INVOLVED IN: oxidation reduction%3B CONTAINS InterPro DOMAIN/s: Aldo/keto reductase (InterPro:IPR001395)%2C Aldo/keto reductase subgroup (InterPro:IPR020471)%2C Aldo/keto reductase%2C conserved site…
AT2G21270	gbM	Positive	1.21	0.00617	No	No	Yes	ID=AT2G21270;Name=AT2G21270;Note=ubiquitin fusion degradation 1;symbol=UFD1;full_name=ubiquitin fusion degradation 1;computational_description=ubiquitin fusion degradation 1 (UFD1)%3B FUNCTIONS IN: molecular_function unknown%3B INVOLVED IN: ubiquitin-dependent protein catabolic process%3B EXPRESSED IN: 24 plant structures%3B EXPRESSED DURING: 13 growth stages%3B CONTAINS InterPro DOMAIN/s: Ubiqui…
AT2G21840	gbM	Positive	9.1809	8.801e-12	Yes	Yes	Yes	ID=AT2G21840;Name=AT2G21840;Note=Cysteine/Histidine-rich C1 domain family protein;computational_description=Cysteine/Histidine-rich C1 domain family protein%3B FUNCTIONS IN: zinc ion binding%3B INVOLVED IN: intracellular signaling pathway%3B LOCATED IN: cellular_component unknown%3B CONTAINS InterPro DOMAIN/s: Protein kinase C-like%2C phorbol ester/diacylglycerol binding (InterPro:IPR002219)%2C Z…
AT2G21860	gbM	Positive	3.2761	7.59e-06	No	Yes	Yes	ID=AT2G21860;Name=AT2G21860;Note=violaxanthin de-epoxidase-like protein;computational_description=violaxanthin de-epoxidase-related%3B BEST Arabidopsis thaliana protein match is: non-photochemical quenching 1 (TAIR:AT1G08550.2)%3B Has 151 Blast hits to 151 proteins in 39 species: Archae - 0%3B Bacteria - 0%3B Metazoa - 0%3B Fungi - 0%3B Plants - 126%3B Viruses - 0%3B Other Eukaryotes - 25 (source…
AT2G22140	gbM	Positive	16.7281	1.418e-26	Yes	Yes	Yes	ID=AT2G22140;Name=AT2G22140;Note=essential meiotic endonuclease 1B;curator_summary=Forms a complex with MUS81 that functions as endonuclease in DNA recombination and repair processes.;symbol=EME1B;Alias=ATEME1B,essential meiotic endonuclease 1B;full_name=essential meiotic endonuclease 1B;computational_description=essential meiotic endonuclease 1B (EME1B)%3B CONTAINS InterPro DOMAIN/s: ERCC4 domai…
AT2G22410	gbM	Positive	6.0516	5.14e-10	Yes	Yes	Yes	ID=AT2G22410;Name=AT2G22410;Note=SLOW GROWTH 1;symbol=SLO1;full_name=SLOW GROWTH 1;computational_description=SLOW GROWTH 1 (SLO1)%3B CONTAINS InterPro DOMAIN/s: Pentatricopeptide repeat (InterPro:IPR002885)%3B BEST Arabidopsis thaliana protein match is: Tetratricopeptide repeat (TPR)-like superfamily protein (TAIR:AT2G29760.1)%3B Has 42589 Blast hits to 14346 proteins in 282 species: Archae - 0%3…
AT2G22560	gbM	Positive	3.6481	1.65e-06	Yes	Yes	Yes	ID=AT2G22560;Name=AT2G22560;Note=Kinase interacting (KIP1-like) family protein;symbol=NET2D;full_name=Networked 2D;computational_description=Kinase interacting (KIP1-like) family protein%3B FUNCTIONS IN: molecular_function unknown%3B INVOLVED IN: biological_process unknown%3B LOCATED IN: plasma membrane%3B EXPRESSED IN: 15 plant structures%3B EXPRESSED DURING: 6 growth stages%3B CONTAINS InterPro…
AT2G22600	gbM	Positive	2.6896	4.55e-05	No	Yes	Yes	ID=AT2G22600;Name=AT2G22600;Note=RNA-binding KH domain-containing protein;computational_description=RNA-binding KH domain-containing protein%3B FUNCTIONS IN: RNA binding%2C nucleic acid binding%3B INVOLVED IN: biological_process unknown%3B EXPRESSED IN: 10 plant structures%3B EXPRESSED DURING: 8 growth stages%3B CONTAINS InterPro DOMAIN/s: K Homology (InterPro:IPR004087)%2C K Homology%2C type 1%2…
AT2G22650	gbM	Positive	8.2944	3.03e-13	Yes	Yes	Yes	ID=AT2G22650;Name=AT2G22650;Note=FAD-dependent oxidoreductase family protein;computational_description=FAD-dependent oxidoreductase family protein%3B FUNCTIONS IN: oxidoreductase activity%3B EXPRESSED IN: 20 plant structures%3B EXPRESSED DURING: 12 growth stages%3B CONTAINS InterPro DOMAIN/s: FAD dependent oxidoreductase (InterPro:IPR006076)%3B Has 35333 Blast hits to 34131 proteins in 2444 speci…
AT2G22660	gbM	Positive	1.3689	0.00369	No	Yes	Yes	ID=AT2G22660;Name=AT2G22660;Note=DNA-binding protein%2C putative (duplicated DUF1399);computational_description=Protein of unknown function (duplicated DUF1399)%3B FUNCTIONS IN: molecular_function unknown%3B INVOLVED IN: biological_process unknown%3B LOCATED IN: plasma membrane%3B EXPRESSED IN: 24 plant structures%3B EXPRESSED DURING: 13 growth stages%3B CONTAINS InterPro DOMAIN/s: Protein of unk…
AT2G22730	gbM	Positive	2.0449	0.000351	No	Yes	Yes	ID=AT2G22730;Name=AT2G22730;Note=Major facilitator superfamily protein;computational_description=Major facilitator superfamily protein%3B FUNCTIONS IN: carbohydrate transmembrane transporter activity%2C sugar:hydrogen symporter activity%3B INVOLVED IN: transmembrane transport%3B LOCATED IN: membrane%3B CONTAINS InterPro DOMAIN/s: Major facilitator superfamily (InterPro:IPR020846)%2C Major facilit…
AT2G22780	gbM	Positive	3.4225	3.28e-06	No	Yes	Yes	ID=AT2G22780;Name=AT2G22780;Note=peroxisomal NAD-malate dehydrogenase 1;curator_summary=encodes an peroxisomal NAD-malate dehydrogenase that is involved in fatty acid beta-oxidation through providing NAD to the process of converting fatty acyl CoA to acetyl CoA.;symbol=PMDH1;full_name=peroxisomal NAD-malate dehydrogenase 1;computational_description=peroxisomal NAD-malate dehydrogenase 1 (PMDH1)%3…
AT2G22830	gbM	Positive	1.0816	0.0112	No	No	Yes	ID=AT2G22830;Name=AT2G22830;Note=squalene epoxidase 2;symbol=SQE2;full_name=squalene epoxidase 2;computational_description=squalene epoxidase 2 (SQE2)%3B FUNCTIONS IN: squalene monooxygenase activity%2C electron carrier activity%2C oxidoreductase activity%2C FAD binding%3B INVOLVED IN: sterol biosynthetic process%3B LOCATED IN: integral to membrane%3B EXPRESSED IN: 22 plant structures%3B EXPRESSE…
AT2G22920	gbM	Positive	5.6169	6.3e-09	Yes	Yes	Yes	ID=AT2G22920;Name=AT2G22920;Note=serine carboxypeptidase-like 12;symbol=SCPL12;full_name=serine carboxypeptidase-like 12;computational_description=serine carboxypeptidase-like 12 (SCPL12)%3B FUNCTIONS IN: serine-type carboxypeptidase activity%3B INVOLVED IN: proteolysis%3B LOCATED IN: plant-type cell wall%3B EXPRESSED IN: stem%2C inflorescence meristem%2C hypocotyl%2C root%2C flower%3B EXPRESSED …
AT2G23010	gbM	Positive	0.978121	0.0148	No	No	Yes	ID=AT2G23010;Name=AT2G23010;Note=serine carboxypeptidase-like 9;symbol=SCPL9;full_name=serine carboxypeptidase-like 9;computational_description=serine carboxypeptidase-like 9 (SCPL9)%3B FUNCTIONS IN: serine-type carboxypeptidase activity%3B INVOLVED IN: proteolysis%3B LOCATED IN: endomembrane system%3B CONTAINS InterPro DOMAIN/s: Peptidase S10%2C serine carboxypeptidase (InterPro:IPR001563)%3B BE…
AT2G23150	gbM	Positive	2.5281	7.67e-05	No	Yes	Yes	ID=AT2G23150;Name=AT2G23150;Note=natural resistance-associated macrophage protein 3;curator_summary=Encodes a member of the Nramp2 metal transporter family%3B like its homolog Atnramp4%2C localized in vacuolar membrane. Seedlings of double mutant%2C atnramp3-1 atnramp4-1%2C were arrested at early germination.;symbol=NRAMP3;Alias=ATNRAMP3;full_name=natural resistance-associated macrophage protein …
AT2G23460	gbM	Positive	0.986049	0.0133	No	No	Yes	ID=AT2G23460;Name=AT2G23460;Note=extra-large G-protein 1;curator_summary=encodes a novel G-alpha protein that shares similarity to plant%2C yeast%2C and animal G-alpha proteins at the C-terminus. It contains an N-terminus that is as large as the C-terminus%2C is a member of a small family%2C and is expressed in all tissues examined%2C including roots%2C leaves%2C stems%2C flowers%2C and fruits.;s…
AT2G23550	gbM	Positive	1.6129	0.00155	No	Yes	Yes	ID=AT2G23550;Name=AT2G23550;Note=methyl esterase 6;curator_summary=Encodes a protein predicted to act as a carboxylesterase. It has similarity to the SABP2 methyl salicylate esterase from tobacco but no enzymatic activity has been identified for this protein.;symbol=MES6;Alias=ABE1,ALPHA/BETA FOLD HYDROLASE/ESTERASE 1,ATMES6,METHYL ESTERASE 6;full_name=methyl esterase 6;computational_description=…
AT2G23590	gbM	Positive	2.0164	0.000474	No	Yes	Yes	ID=AT2G23590;Name=AT2G23590;Note=methyl esterase 8;curator_summary=Encodes a protein shown to have carboxylesterase activity in vitro. It has similarity to the SABP2 methyl salicylate esterase from tobacco. This protein does not act on methyl IAA%2C methyl JA%2C MeSA%2C MeGA4%2C or MEGA9 in vitro.;symbol=MES8;Alias=ATMES8,METHYL ESTERASE 8;full_name=methyl esterase 8;computational_description=met…
AT2G23940	gbM	Positive	2.4025	0.000116	No	Yes	Yes	ID=AT2G23940;Name=AT2G23940;Note=transmembrane protein (DUF788);computational_description=Protein of unknown function (DUF788)%3B LOCATED IN: plasma membrane%3B EXPRESSED IN: 22 plant structures%3B EXPRESSED DURING: 13 growth stages%3B CONTAINS InterPro DOMAIN/s: Protein of unknown function DUF788 (InterPro:IPR008506)%3B BEST Arabidopsis thaliana protein match is: Protein of unknown function (DUF…
AT2G24030	gbM	Positive	2.0164	0.000407	No	Yes	Yes	ID=AT2G24030;Name=AT2G24030;Note=zinc ion binding / nucleic acid binding protein;computational_description=zinc ion binding%3Bnucleic acid binding%3B FUNCTIONS IN: zinc ion binding%2C nucleic acid binding%3B INVOLVED IN: biological_process unknown%3B LOCATED IN: intracellular%3B EXPRESSED IN: cultured cell%3B CONTAINS InterPro DOMAIN/s: Zinc finger%2C C2H2-like (InterPro:IPR015880)%2C Zinc finger…
AT2G24170	gbM	Positive	2.0449	0.000336	No	Yes	Yes	ID=AT2G24170;Name=AT2G24170;Note=Endomembrane protein 70 protein family;computational_description=Endomembrane protein 70 protein family%3B LOCATED IN: endomembrane system%2C integral to membrane%3B EXPRESSED IN: 21 plant structures%3B EXPRESSED DURING: 13 growth stages%3B CONTAINS InterPro DOMAIN/s: Nonaspanin (TM9SF) (InterPro:IPR004240)%3B BEST Arabidopsis thaliana protein match is: Endomembra…
AT2G24190	gbM	Positive	1.1881	0.00666	No	No	Yes	ID=AT2G24190;Name=AT2G24190;Note=NAD(P)-binding Rossmann-fold superfamily protein;curator_summary=Encodes an aldehyde reductase that catalyzes the reduction of the aldehyde carbonyl groups on saturated and alpha%2Cbeta-unsaturated aldehydes with more than 5 carbons in vitro. In addition%2C this enzyme can reduce methylglyoxal in vitro. It is believed that this enzyme localizes to the cytosol like…
AT2G24250	gbM	Positive	3.7636	1.22e-06	Yes	Yes	Yes	ID=AT2G24250;Name=AT2G24250;Note=LOW protein: F-box/kelch-repeat protein (DUF295);computational_description=CONTAINS InterPro DOMAIN/s: F-box domain%2C cyclin-like (InterPro:IPR001810)%2C Protein of unknown function DUF295 (InterPro:IPR005174)%3B BEST Arabidopsis thaliana protein match is: Protein of unknown function (DUF295) (TAIR:AT1G64840.1)%3B Has 154 Blast hits to 151 proteins in 8 species: …
AT2G24300	gbM	Positive	4.7961	3.58e-08	Yes	Yes	Yes	ID=AT2G24300;Name=AT2G24300;Note=Calmodulin-binding protein;computational_description=Calmodulin-binding protein%3B CONTAINS InterPro DOMAIN/s: Calmodulin binding protein-like (InterPro:IPR012416)%3B BEST Arabidopsis thaliana protein match is: Calmodulin-binding protein (TAIR:AT4G31000.1)%3B Has 35333 Blast hits to 34131 proteins in 2444 species: Archae - 798%3B Bacteria - 22429%3B Metazoa - 974%…
AT2G24340	gbM	Positive	18.2329	7.01e-05	No	Yes	Yes	ID=AT2G24340;Name=AT2G24340;Note=sequence-specific DNA binding transcription factor;computational_description=sequence-specific DNA binding transcription factors%3B BEST Arabidopsis thaliana protein match is: Basic-leucine zipper (bZIP) transcription factor family protein (TAIR:AT2G21230.1)%3B Has 75 Blast hits to 75 proteins in 15 species: Archae - 0%3B Bacteria - 0%3B Metazoa - 0%3B Fungi - 0%3…
AT2G24390	gbM	Positive	11.8336	1.418e-18	Yes	Yes	Yes	ID=AT2G24390;Name=AT2G24390;Note=AIG2-like (avirulence induced gene) family protein;computational_description=AIG2-like (avirulence induced gene) family protein%3B FUNCTIONS IN: molecular_function unknown%3B INVOLVED IN: biological_process unknown%3B LOCATED IN: endomembrane system%3B EXPRESSED IN: 11 plant structures%3B EXPRESSED DURING: 7 growth stages%3B CONTAINS InterPro DOMAIN/s: Butirosin b…
AT2G24400	gbM	Positive	6.6564	7.232e-11	Yes	Yes	Yes	ID=AT2G24400;Name=AT2G24400;Note=SAUR-like auxin-responsive protein family;Alias=SAUR38,SMALL AUXIN UPREGULATED RNA 38;computational_description=SAUR-like auxin-responsive protein family %3B CONTAINS InterPro DOMAIN/s: Auxin responsive SAUR protein (InterPro:IPR003676)%3B BEST Arabidopsis thaliana protein match is: SAUR-like auxin-responsive protein family (TAIR:AT4G31320.1)%3B Has 1369 Blast hit…
AT2G24680	gbM	Positive	8.7025	1.305e-13	Yes	Yes	Yes	ID=AT2G24680;Name=AT2G24680;Note=transcriptional factor B3 family protein;computational_description=transcriptional factor B3 family protein%3B FUNCTIONS IN: DNA binding%2C sequence-specific DNA binding transcription factor activity%3B INVOLVED IN: regulation of transcription%2C DNA-dependent%3B LOCATED IN: cellular_component unknown%3B CONTAINS InterPro DOMAIN/s: Transcriptional factor B3 (Inter…
AT2G24683	gbM	Positive	28.9444	7.087e-48	Yes	Yes	Yes	ID=AT2G24683;Name=AT2G24683;Note=hypothetical protein;computational_description=unknown protein%3B LOCATED IN: endomembrane system%3B Has 30201 Blast hits to 17322 proteins in 780 species: Archae - 12%3B Bacteria - 1396%3B Metazoa - 17338%3B Fungi - 3422%3B Plants - 5037%3B Viruses - 0%3B Other Eukaryotes - 2996 (source: NCBI BLink).;Dbxref=PMID:17395691,locus:4515102900;locus_type=protein_coding
AT2G25010	gbM	Positive	1.2769	0.00543	No	Yes	Yes	ID=AT2G25010;Name=AT2G25010;Note=Aminotransferase-like%2C plant mobile domain family protein;Alias=MAIL1,MAIN-LIKE 1;computational_description=Aminotransferase-like%2C plant mobile domain family protein%3B CONTAINS InterPro DOMAIN/s: Aminotransferase-like%2C plant mobile domain (InterPro:IPR019557)%3B BEST Arabidopsis thaliana protein match is: Aminotransferase-like%2C plant mobile domain family …
AT2G25300	gbM	Positive	2.0164	0.00046	No	Yes	Yes	ID=AT2G25300;Name=AT2G25300;Note=Galactosyltransferase family protein;curator_summary=Encodes a hydroxyproline O-galactosyltransferase.;Alias=HPGT3,hydroxyproline O-galactosyltransferase 3;computational_description=Galactosyltransferase family protein%3B FUNCTIONS IN: transferase activity%2C transferring hexosyl groups%2C transferase activity%2C transferring glycosyl groups%3B INVOLVED IN: protei…
AT2G25310	gbM	Positive	1.5129	0.00254	No	Yes	Yes	ID=AT2G25310;Name=AT2G25310;Note=ER membrane protein complex subunit-like protein (DUF2012);computational_description=FUNCTIONS IN: carbohydrate binding%3B INVOLVED IN: biological_process unknown%3B LOCATED IN: endomembrane system%3B EXPRESSED IN: 22 plant structures%3B EXPRESSED DURING: 13 growth stages%3B CONTAINS InterPro DOMAIN/s: Carbohydrate-binding-like fold (InterPro:IPR013784)%2C Protein…
AT2G25350	gbM	Positive	7.5625	2.992e-12	Yes	Yes	Yes	ID=AT2G25350;Name=AT2G25350;Note=Phox (PX) domain-containing protein;computational_description=Phox (PX) domain-containing protein%3B CONTAINS InterPro DOMAIN/s: Phox-like (InterPro:IPR001683)%3B BEST Arabidopsis thaliana protein match is: Phox (PX) domain-containing protein (TAIR:AT4G32160.1)%3B Has 23905 Blast hits to 15623 proteins in 1176 species: Archae - 308%3B Bacteria - 2272%3B Metazoa - …
AT2G25540	gbM	Positive	1.1236	0.00827	No	No	Yes	ID=AT2G25540;Name=AT2G25540;Note=cellulose synthase A catalytic subunit 3 UDP-forming-like protein;curator_summary=cellulose synthase;symbol=CESA10;full_name=cellulose synthase 10;computational_description=cellulose synthase 10 (CESA10)%3B FUNCTIONS IN: cellulose synthase activity%2C transferase activity%2C transferring glycosyl groups%3B INVOLVED IN: cellulose biosynthetic process%2C plant-type …
AT2G25737	gbM	Positive	1.0816	0.00929	No	No	Yes	ID=AT2G25737;Name=AT2G25737;Note=Sulfite exporter TauE/SafE family protein;computational_description=Sulfite exporter TauE/SafE family protein%3B LOCATED IN: endomembrane system%2C integral to membrane%3B CONTAINS InterPro DOMAIN/s: Protein of unknown function DUF81 (InterPro:IPR002781)%3B BEST Arabidopsis thaliana protein match is: Sulfite exporter TauE/SafE family protein (TAIR:AT2G36630.1)%3B …
AT2G26030	gbM	Positive	19.8025	2.259e-31	Yes	Yes	Yes	ID=AT2G26030;Name=AT2G26030;Note=F-box/RNI-like/FBD-like domains-containing protein;computational_description=F-box/RNI-like/FBD-like domains-containing protein%3B CONTAINS InterPro DOMAIN/s: FBD (InterPro:IPR013596)%2C F-box domain%2C cyclin-like (InterPro:IPR001810)%2C F-box domain%2C Skp2-like (InterPro:IPR022364)%2C FBD-like (InterPro:IPR006566)%2C Leucine-rich repeat 2 (InterPro:IPR013101)%3…
AT2G26150	gbM	Positive	1.3689	0.00369	No	Yes	Yes	ID=AT2G26150;Name=AT2G26150;Note=heat shock transcription factor A2;curator_summary=member of Heat Stress Transcription Factor (Hsf) family. Involved in response to misfolded protein accumulation in the cytosol. Regulated by alternative splicing and non-sense-mediated decay.;symbol=HSFA2;Alias=ATHSFA2,heat shock transcription factor A2;full_name=heat shock transcription factor A2;computational_de…
AT2G26470	gbM	Positive	5.6169	6.39e-09	Yes	Yes	Yes	ID=AT2G26470;Name=AT2G26470;Note=embryonic stem cell-specific 5-hydroxymethylcytosine-binding protein;computational_description=unknown protein%3B CONTAINS InterPro DOMAIN/s: Protein of unknown function DUF159 (InterPro:IPR003738)%3B Has 3646 Blast hits to 3636 proteins in 1001 species: Archae - 41%3B Bacteria - 1922%3B Metazoa - 142%3B Fungi - 125%3B Plants - 44%3B Viruses - 14%3B Other Eukaryot…
AT2G26510	gbM	Positive	1.3456	0.00392	No	Yes	Yes	ID=AT2G26510;Name=AT2G26510;Note=Xanthine/uracil permease family protein;curator_summary=Encodes a plasma-membrane localized nucleobase transporter capable of transporting adenine%2C guanine%2C uracil and hypoxanthine. Likely to be a proton-nucleobase symporter.;symbol=PDE135;Alias=NAT3,nucleobase ascorbate transporter 3;full_name=pigment defective embryo 135;computational_description=pigment def…
AT2G26820	gbM	Positive	3.7249	0.00434	No	Yes	Yes	ID=AT2G26820;Name=AT2G26820;Note=phloem protein 2-A3;symbol=PP2-A3;Alias=ATPP2-A3,phloem protein 2-A3;full_name=phloem protein 2-A3;computational_description=phloem protein 2-A3 (PP2-A3)%3B CONTAINS InterPro DOMAIN/s: AIG1 (InterPro:IPR006703)%3B BEST Arabidopsis thaliana protein match is: P-loop containing nucleoside triphosphate hydrolases superfamily protein (TAIR:AT1G33900.1)%3B Has 7075 Blas…
AT2G26860	gbM	Positive	1.69	0.00111	No	Yes	Yes	ID=AT2G26860;Name=AT2G26860;Note=FBD%2C F-box and Leucine Rich Repeat domains containing protein;computational_description=FBD%2C F-box and Leucine Rich Repeat domains containing protein%3B CONTAINS InterPro DOMAIN/s: FBD (InterPro:IPR013596)%2C F-box domain%2C cyclin-like (InterPro:IPR001810)%2C F-box domain%2C Skp2-like (InterPro:IPR022364)%2C Leucine-rich repeat 2 (InterPro:IPR013101)%3B BEST …
AT2G27060	gbM	Positive	5.8081	2.03e-09	Yes	Yes	Yes	ID=AT2G27060;Name=AT2G27060;Note=Leucine-rich repeat protein kinase family protein;computational_description=Leucine-rich repeat protein kinase family protein%3B FUNCTIONS IN: protein serine/threonine kinase activity%2C protein kinase activity%2C ATP binding%3B INVOLVED IN: transmembrane receptor protein tyrosine kinase signaling pathway%2C protein amino acid phosphorylation%3B LOCATED IN: plasma…
AT2G27120	gbM	Positive	57.0025	1.517e-115	Yes	Yes	Yes	ID=AT2G27120;Name=AT2G27120;Note=DNA polymerase epsilon catalytic subunit;curator_summary=Encodes a protein with similarity to DNA polymerase epsilon catalytic subunit. Based on yeast two hybrid analysis%2C not predicted to be a subunit of the DNA polymerase epsilon complex. No phenotype observed in homozygous mutant embryos or plants but in combination with TIL1-1/til1-1 heterozygotes arrest ear…
AT2G27190	gbM	Positive	1.4161	0.00308	No	Yes	Yes	ID=AT2G27190;Name=AT2G27190;Note=purple acid phosphatase 12;curator_summary=Encodes a root-secreted purple acid phosphatase involved in extracellular phosphate-scavenging.;symbol=PAP12;Alias=ATPAP12,PURPLE ACID PHOSPHATASE 12;full_name=purple acid phosphatase 12;computational_description=purple acid phosphatase 12 (PAP12)%3B FUNCTIONS IN: protein serine/threonine phosphatase activity%2C acid phos…
AT2G27290	gbM	Positive	12.1104	7.245e-19	Yes	Yes	Yes	ID=AT2G27290;Name=AT2G27290;Note=FAM210B-like protein%2C putative (DUF1279);computational_description=Protein of unknown function (DUF1279)%3B FUNCTIONS IN: molecular_function unknown%3B INVOLVED IN: biological_process unknown%3B LOCATED IN: chloroplast thylakoid membrane%2C chloroplast%3B EXPRESSED IN: 22 plant structures%3B EXPRESSED DURING: 13 growth stages%3B CONTAINS InterPro DOMAIN/s: Prote…
AT2G27630	gbM	Positive	1.5376	0.0022	No	Yes	Yes	ID=AT2G27630;Name=AT2G27630;Note=Ubiquitin carboxyl-terminal hydrolase-related protein;computational_description=Ubiquitin carboxyl-terminal hydrolase-related protein%3B FUNCTIONS IN: ubiquitin thiolesterase activity%2C zinc ion binding%3B INVOLVED IN: ubiquitin-dependent protein catabolic process%3B LOCATED IN: intracellular%3B CONTAINS InterPro DOMAIN/s: Protein of unknown function DUF627 (Inte…
AT2G27650	gbM	Positive	20.0704	5.266e-32	Yes	Yes	Yes	ID=AT2G27650;Name=AT2G27650;Note=Ubiquitin carboxyl-terminal hydrolase-related protein;computational_description=Ubiquitin carboxyl-terminal hydrolase-related protein%3B FUNCTIONS IN: ubiquitin thiolesterase activity%2C zinc ion binding%3B INVOLVED IN: ubiquitin-dependent protein catabolic process%3B LOCATED IN: intracellular%3B EXPRESSED IN: 10 plant structures%3B EXPRESSED DURING: 6 growth stag…
AT2G28040	gbM	Positive	7.7841	1.721e-12	Yes	Yes	Yes	ID=AT2G28040;Name=AT2G28040;Note=Eukaryotic aspartyl protease family protein;computational_description=Eukaryotic aspartyl protease family protein%3B FUNCTIONS IN: aspartic-type endopeptidase activity%3B INVOLVED IN: proteolysis%3B LOCATED IN: endomembrane system%3B CONTAINS InterPro DOMAIN/s: Peptidase aspartic (InterPro:IPR021109)%2C Peptidase aspartic%2C catalytic (InterPro:IPR009007)%2C Pepti…
AT2G28050	gbM	Positive	1.2769	0.00479	No	Yes	Yes	ID=AT2G28050;Name=AT2G28050;Note=Pentatricopeptide repeat (PPR) superfamily protein;curator_summary=Encodes a relatively short regular p-class pentatricopeptide repeat protein comprising seven canonical p repeats and a single short s repeat that is necessary for the 5'-processing and stability of nad2 mRNA in mitochondria.;Alias=RPF7,RNA processing factor 7;computational_description=Pentatricopep…
AT2G28060	gbM	Positive	3.61	2.33e-06	Yes	Yes	Yes	ID=AT2G28060;Name=AT2G28060;Note=5'-AMP-activated protein kinase beta-2 subunit protein;Alias=KIN%26
AT2G28130	gbM	Positive	1.5876	0.00169	No	Yes	Yes	ID=AT2G28130;Name=AT2G28130;Note=actin protein 2/3 complex subunit-like protein;computational_description=unknown protein%3B FUNCTIONS IN: molecular_function unknown%3B INVOLVED IN: biological_process unknown%3B LOCATED IN: cellular_component unknown%3B EXPRESSED IN: 25 plant structures%3B EXPRESSED DURING: 13 growth stages%3B Has 35333 Blast hits to 34131 proteins in 2444 species: Archae - 798%3…
AT2G28370	gbM	Positive	1.2544	0.00504	No	Yes	Yes	ID=AT2G28370;Name=AT2G28370;Note=Uncharacterized protein family (UPF0497);Alias=CASPL5A2,CASP-like protein 5A2;computational_description=Uncharacterised protein family (UPF0497)%3B FUNCTIONS IN: molecular_function unknown%3B INVOLVED IN: biological_process unknown%3B LOCATED IN: plasma membrane%3B EXPRESSED IN: 23 plant structures%3B EXPRESSED DURING: 15 growth stages%3B CONTAINS InterPro DOMAIN/…
AT2G28390	gbM	Positive	1.2321	0.00559	No	Yes	Yes	ID=AT2G28390;Name=AT2G28390;Note=SAND family protein;Alias=MON1,MONENSIN SENSITIVITY1;computational_description=SAND family protein%3B LOCATED IN: chloroplast%3B EXPRESSED IN: 25 plant structures%3B EXPRESSED DURING: 14 growth stages%3B CONTAINS InterPro DOMAIN/s: Vacuolar fusion protein MON1 (InterPro:IPR004353)%3B Has 753 Blast hits to 594 proteins in 226 species: Archae - 6%3B Bacteria - 38%3B…
AT2G28590	gbM	Positive	6.3001	2.25e-10	Yes	Yes	Yes	ID=AT2G28590;Name=AT2G28590;Note=Protein kinase superfamily protein;computational_description=Protein kinase superfamily protein%3B FUNCTIONS IN: protein serine/threonine kinase activity%2C protein kinase activity%2C kinase activity%2C ATP binding%3B INVOLVED IN: protein amino acid phosphorylation%3B LOCATED IN: cellular_component unknown%3B EXPRESSED IN: 21 plant structures%3B EXPRESSED DURING: …
AT2G29390	gbM	Positive	1.1025	0.00897	No	No	Yes	ID=AT2G29390;Name=AT2G29390;Note=sterol 4-alpha-methyl-oxidase 2-2;curator_summary=Encodes a sterol 4-alpha-methyl-oxidase%2C specifically a 4-alpha-methyl-delta-7-sterol-4alpha-methyl-oxidase.;symbol=SMO2-2;Alias=ATSMO2-2,Arabidopsis thaliana sterol 4-alpha-methyl-oxidase 2-2,ATSMO2,STEROL 4-ALPHA-METHYL-OXIDASE 2;full_name=sterol 4-alpha-methyl-oxidase 2-2;computational_description=sterol 4-alp…
AT2G29580	gbM	Positive	1.3456	0.00406	No	Yes	Yes	ID=AT2G29580;Name=AT2G29580;Note=CCCH-type zinc fingerfamily protein with RNA-binding domain-containing protein;curator_summary=Encodes MAC5B%2C homologous to MAC5A. MAC5A is a component of the MOS4-associated complex (MAC) that contributes to snc1- mediated autoimmunity. Homologues include AT1G07360 (MAC5A)%2C AT2G29580 (MAC5B) and AT5G07060 (MAC5C).;symbol=MAC5B;full_name=MOS4-associated comple…
AT2G30210	gbM	Positive	2.9241	7.97e-05	No	Yes	Yes	ID=AT2G30210;Name=AT2G30210;Note=laccase 3;curator_summary=putative laccase%2C a member of laccase family of genes (17 members in Arabidopsis).;symbol=LAC3;full_name=laccase 3;computational_description=laccase 3 (LAC3)%3B FUNCTIONS IN: laccase activity%3B INVOLVED IN: oxidation reduction%2C lignin catabolic process%3B LOCATED IN: endomembrane system%2C apoplast%3B EXPRESSED IN: hypocotyl%2C fruit…
AT2G30220	gbM	Positive	1.21	0.00622	No	No	Yes	ID=AT2G30220;Name=AT2G30220;Note=GDSL-like Lipase/Acylhydrolase family protein;computational_description=GDSL-like Lipase/Acylhydrolase family protein%3B FUNCTIONS IN: hydrolase activity%2C acting on ester bonds%2C carboxylesterase activity%3B INVOLVED IN: lipid metabolic process%3B LOCATED IN: endomembrane system%3B CONTAINS InterPro DOMAIN/s: Lipase%2C GDSL (InterPro:IPR001087)%2C Esterase%2C S…
AT2G30480	gbM	Positive	16.4836	5.903e-26	Yes	Yes	Yes	ID=AT2G30480;Name=AT2G30480;Note=hypothetical protein;computational_description=unknown protein%3B Has 35333 Blast hits to 34131 proteins in 2444 species: Archae - 798%3B Bacteria - 22429%3B Metazoa - 974%3B Fungi - 991%3B Plants - 531%3B Viruses - 0%3B Other Eukaryotes - 9610 (source: NCBI BLink).;Dbxref=locus:2064412;locus_type=protein_coding
AT2G30505	gbM	Positive	4.5369	8.4e-08	Yes	Yes	Yes	ID=AT2G30505;Name=AT2G30505;Note=Late embryogenesis abundant (LEA) hydroxyproline-rich glycoprotein family;computational_description=Late embryogenesis abundant (LEA) hydroxyproline-rich glycoprotein family%3B CONTAINS InterPro DOMAIN/s: Late embryogenesis abundant protein%2C group 2 (InterPro:IPR004864)%3B Has 35333 Blast hits to 34131 proteins in 2444 species: Archae - 798%3B Bacteria - 22429%3…
AT2G30690	gbM	Positive	1.4161	0.00295	No	Yes	Yes	ID=AT2G30690;Name=AT2G30690;Note=lateral signaling target-like protein (Protein of unknown function%2C DUF593);computational_description=Protein of unknown function%2C DUF593%3B CONTAINS InterPro DOMAIN/s: Protein of unknown function DUF593 (InterPro:IPR007656)%3B BEST Arabidopsis thaliana protein match is: Protein of unknown function%2C DUF593 (TAIR:AT1G08800.2)%3B Has 30201 Blast hits to 17322 …
AT2G30740	gbM	Positive	3.6481	1.7e-06	Yes	Yes	Yes	ID=AT2G30740;Name=AT2G30740;Note=Protein kinase superfamily protein;computational_description=Protein kinase superfamily protein%3B FUNCTIONS IN: protein tyrosine kinase activity%2C protein kinase activity%2C kinase activity%2C ATP binding%3B INVOLVED IN: protein amino acid phosphorylation%3B LOCATED IN: plasma membrane%3B EXPRESSED IN: 22 plant structures%3B EXPRESSED DURING: 13 growth stages%3B…
AT2G30942	gbM	Positive	9.1809	3.93e-10	Yes	Yes	Yes	ID=AT2G30942;Name=AT2G30942;Note=transmembrane protein%2C putative (DUF3317);computational_description=Protein of unknown function (DUF3317)%3B BEST Arabidopsis thaliana protein match is: Protein of unknown function (DUF3317) (TAIR:AT1G06515.2)%3B Has 35333 Blast hits to 34131 proteins in 2444 species: Archae - 798%3B Bacteria - 22429%3B Metazoa - 974%3B Fungi - 991%3B Plants - 531%3B Viruses - 0…
[truncated: 2,645 more rows]

## Sheet: TableS4
Supplementary table 4. List of Bonferroni eQTLgbM/teM genes retained or lost after accounting for the effects of expression GWA SNPs.
Gene ID	Methylation status	Direction of effects	Effect sizes (PVE %)	P value	Retained or lost
AT2G27120	gbM	Positive	57.0025	1.517e-115	Retained
AT3G63470	gbM	Positive	34.9281	1.003e-58	Retained
AT3G42850	gbM	Positive	34.6921	1.283e-58	Retained
[truncated: 976 more rows]

## Sheet: TableS5
Supplementary table 5. Haplogroups of Bonferroni eQTLgbM/teM genes which were retained after accounting for GWA SNP genetic variation on expression. Haplogroups share SNPs within retained epigenetic eQTL genes and 4 kb upstream and downstream.
[truncated: 806 more rows]
[truncated: 577 more columns]

[truncated: 18 more sheets: TableS6, TableS7, TableS8, TableS9, TableS10, TableS11, TableS12, TableS13, TableS14, TableS15, TableS16, TableS17, TableS18, TableS19, TableS20, TableS21, TableS22, TableS23]
